# Supplementary material for: PRMT5‐Dependent Stabilization of VPS34 Orchestrates Copper Trafficking to Shield Cancer Cells from Cuproptosis and Radiotherapy
Source: Adv Sci (Weinh). 2026 Jul 8:e76350. Online ahead of print. doi: 10.1002/advs.76350 (PMC13345692; doi:10.1002/advs.76350)
Supplement: Supplementary file 2 — Supporting File 2: advs76350‐sup‐0002‐TableS1.csv. [file ADVS-9999-e76350-s002.csv]

Supplementary Table 1. Proteins identified in VPS34 immunoprecipitates by mass spectrometry.
Protein Group	Protein ID	Accession	-10lgP	Coverage (%)	Area	#Peptides	#Unique	#Spec	PTM	Avg. Mass	Description
4	5	sp|P35580|MYH10_HUMAN	432.49	68	7.69E+09	169	128	318	Carbamidomethylation; Deamidation (NQ); Oxidation (M); Pyro-glu from E; Pyro-glu from Q; Acetylation (Protein N-term)	228997	Myosin-10 OS=Homo sapiens OX=9606 GN=MYH10 PE=1 SV=3
3	6	sp|P35579|MYH9_HUMAN	419.74	65	8.57E+09	159	118	324	Carbamidomethylation; Deamidation (NQ); Oxidation (M); Pyro-glu from E; Pyro-glu from Q; Acetylation (Protein N-term)	226530	Myosin-9 OS=Homo sapiens OX=9606 GN=MYH9 PE=1 SV=4
5	3	sp|Q8NEB9|PK3C3_HUMAN	388.53	83	1.76E+10	97	94	291	Carbamidomethylation; Deamidation (NQ); Oxidation (M); Pyro-glu from E; Pyro-glu from Q	101549	Phosphatidylinositol 3-kinase catalytic subunit type 3 OS=Homo sapiens OX=9606 GN=PIK3C3 PE=1 SV=1
1	2	sp|P63261|ACTG_HUMAN	370.17	85	1.74E+09	88	4	350	Carbamidomethylation; Deamidation (NQ); Oxidation (M); Pyro-glu from E; Pyro-glu from Q; Acetylation (Protein N-term)	41793	Actin cytoplasmic 2 OS=Homo sapiens OX=9606 GN=ACTG1 PE=1 SV=1
2	1	sp|P60709|ACTB_HUMAN	366.48	85	6.37E+08	85	1	342	Carbamidomethylation; Deamidation (NQ); Oxidation (M); Pyro-glu from E; Pyro-glu from Q; Acetylation (Protein N-term)	41737	Actin cytoplasmic 1 OS=Homo sapiens OX=9606 GN=ACTB PE=1 SV=1
7	11	sp|O43707|ACTN4_HUMAN	354.93	79	4.31E+09	75	43	165	Carbamidomethylation; Deamidation (NQ); Pyro-glu from E; Pyro-glu from Q; Acetylation (Protein N-term)	104854	Alpha-actinin-4 OS=Homo sapiens OX=9606 GN=ACTN4 PE=1 SV=2
11	28	sp|Q9UQ35|SRRM2_HUMAN	349.84	32	2.28E+09	69	66	109	Carbamidomethylation; Deamidation (NQ); Pyro-glu from E; Pyro-glu from Q; Acetylation (Protein N-term)	299616	Serine/arginine repetitive matrix protein 2 OS=Homo sapiens OX=9606 GN=SRRM2 PE=1 SV=2
10	33	sp|P78527|PRKDC_HUMAN	338.64	27	5.27E+08	100	95	110	Carbamidomethylation; Pyro-glu from E; Pyro-glu from Q	469093	DNA-dependent protein kinase catalytic subunit OS=Homo sapiens OX=9606 GN=PRKDC PE=1 SV=3
16	21	sp|Q9UM54|MYO6_HUMAN	328.57	52	1.02E+09	58	57	89	Carbamidomethylation; Oxidation (M); Pyro-glu from Q; Acetylation (Protein N-term)	149691	Unconventional myosin-VI OS=Homo sapiens OX=9606 GN=MYO6 PE=1 SV=4
33	23	sp|P46940|IQGA1_HUMAN	327.36	46	3.58E+08	54	48	63	Deamidation (NQ); Pyro-glu from Q; Acetylation (Protein N-term)	189251	Ras GTPase-activating-like protein IQGAP1 OS=Homo sapiens OX=9606 GN=IQGAP1 PE=1 SV=1
12	34	sp|Q14204|DYHC1_HUMAN	324.89	22	3.38E+08	83	81	101	Pyro-glu from Q	532412	Cytoplasmic dynein 1 heavy chain 1 OS=Homo sapiens OX=9606 GN=DYNC1H1 PE=1 SV=5
17	25	sp|Q92614|MY18A_HUMAN	320.08	37	4.69E+08	63	61	84	Carbamidomethylation; Deamidation (NQ); Pyro-glu from Q	233113	Unconventional myosin-XVIIIa OS=Homo sapiens OX=9606 GN=MYO18A PE=1 SV=3
32	27	sp|P49327|FAS_HUMAN	314.22	34	4.42E+08	58	57	67	Carbamidomethylation; Deamidation (NQ); Pyro-glu from E; Acetylation (Protein N-term)	273424	Fatty acid synthase OS=Homo sapiens OX=9606 GN=FASN PE=1 SV=3
13	15	sp|P12814|ACTN1_HUMAN	312.23	66	2.13E+08	51	22	93	Carbamidomethylation; Pyro-glu from E; Pyro-glu from Q; Acetylation (Protein N-term)	103058	Alpha-actinin-1 OS=Homo sapiens OX=9606 GN=ACTN1 PE=1 SV=2
9	4	sp|Q16643|DREB_HUMAN	311.82	60	5.29E+09	42	42	112	Carbamidomethylation; Deamidation (NQ); Oxidation (M); Pyro-glu from E; Acetylation (Protein N-term)	71429	Drebrin OS=Homo sapiens OX=9606 GN=DBN1 PE=1 SV=4
21	7	sp|Q71U36|TBA1A_HUMAN	309.35	88	8.68E+06	43	1	84	Carbamidomethylation; Deamidation (NQ); Pyro-glu from E; Pyro-glu from Q	50136	Tubulin alpha-1A chain OS=Homo sapiens OX=9606 GN=TUBA1A PE=1 SV=1
26	10	sp|P08670|VIME_HUMAN	308.37	85	1.81E+09	44	39	74	Carbamidomethylation; Deamidation (NQ); Pyro-glu from E; Pyro-glu from Q	53652	Vimentin OS=Homo sapiens OX=9606 GN=VIM PE=1 SV=4
22	8	sp|Q9BQE3|TBA1C_HUMAN	303.16	84	3.65E+07	41	2	83	Carbamidomethylation; Deamidation (NQ); Pyro-glu from E; Pyro-glu from Q	49895	Tubulin alpha-1C chain OS=Homo sapiens OX=9606 GN=TUBA1C PE=1 SV=1
36	20	sp|O94832|MYO1D_HUMAN	302.94	55	5.03E+08	50	49	62	Carbamidomethylation; Deamidation (NQ); Pyro-glu from Q; Acetylation (Protein N-term)	116202	Unconventional myosin-Id OS=Homo sapiens OX=9606 GN=MYO1D PE=1 SV=2
34	18	sp|P08238|HS90B_HUMAN	301.54	58	6.72E+08	39	22	61	Carbamidomethylation; Pyro-glu from E	83264	Heat shock protein HSP 90-beta OS=Homo sapiens OX=9606 GN=HSP90AB1 PE=1 SV=4
18	12	sp|P07437|TBB5_HUMAN	298.76	76	9.11E+08	36	5	86	Carbamidomethylation; Deamidation (NQ); Pyro-glu from E; Acetylation (Protein N-term)	49671	Tubulin beta chain OS=Homo sapiens OX=9606 GN=TUBB PE=1 SV=2
29	30	sp|Q01082|SPTB2_HUMAN	297.82	30	2.20E+08	51	46	69	Carbamidomethylation; Pyro-glu from E; Pyro-glu from Q	274608	Spectrin beta chain non-erythrocytic 1 OS=Homo sapiens OX=9606 GN=SPTBN1 PE=1 SV=2
44	31	sp|P27708|PYR1_HUMAN	295.54	28	1.96E+08	39	39	42	Carbamidomethylation; Acetylation (Protein N-term)	242981	CAD protein OS=Homo sapiens OX=9606 GN=CAD PE=1 SV=3
23	61	sp|Q13813|SPTN1_HUMAN	293.97	34	3.20E+08	66	66	81		284538	Spectrin alpha chain non-erythrocytic 1 OS=Homo sapiens OX=9606 GN=SPTAN1 PE=1 SV=3
24	13	sp|P68371|TBB4B_HUMAN	293.82	76	7.18E+07	35	1	81	Carbamidomethylation; Deamidation (NQ); Pyro-glu from E; Acetylation (Protein N-term)	49831	Tubulin beta-4B chain OS=Homo sapiens OX=9606 GN=TUBB4B PE=1 SV=1
30	46	sp|Q7Z406|MYH14_HUMAN	286.51	26	8.20E+07	48	27	62	Carbamidomethylation; Pyro-glu from E; Pyro-glu from Q; Acetylation (Protein N-term)	227868	Myosin-14 OS=Homo sapiens OX=9606 GN=MYH14 PE=1 SV=2
28	113	sp|P22626|ROA2_HUMAN	284.43	61	1.01E+09	29	22	70	Carbamidomethylation; Deamidation (NQ); Oxidation (M); Pyro-glu from E; Pyro-glu from Q	37430	Heterogeneous nuclear ribonucleoproteins A2/B1 OS=Homo sapiens OX=9606 GN=HNRNPA2B1 PE=1 SV=2
55	35	sp|Q92616|GCN1_HUMAN	281.95	19	1.15E+08	35	35	39	Carbamidomethylation; Pyro-glu from Q	292708	eIF-2-alpha kinase activator GCN1 OS=Homo sapiens OX=9606 GN=GCN1 PE=1 SV=7
31	14	sp|P04350|TBB4A_HUMAN	281.93	70	3.91E+06	30	1	66	Carbamidomethylation; Deamidation (NQ); Pyro-glu from E; Acetylation (Protein N-term)	49586	Tubulin beta-4A chain OS=Homo sapiens OX=9606 GN=TUBB4A PE=1 SV=2
46	22	sp|P13639|EF2_HUMAN	280.02	46	3.55E+08	33	31	43	Carbamidomethylation; Deamidation (NQ); Pyro-glu from Q	95338	Elongation factor 2 OS=Homo sapiens OX=9606 GN=EEF2 PE=1 SV=4
53	29	sp|P07814|SYEP_HUMAN	279.98	32	2.31E+08	35	33	37	Deamidation (NQ)	170590	Bifunctional glutamate/proline--tRNA ligase OS=Homo sapiens OX=9606 GN=EPRS1 PE=1 SV=5
35	50	sp|P68104|EF1A1_HUMAN	278.84	72	1.56E+09	27	16	61	Carbamidomethylation; Deamidation (NQ); Oxidation (M); Pyro-glu from E; Pyro-glu from Q	50141	Elongation factor 1-alpha 1 OS=Homo sapiens OX=9606 GN=EEF1A1 PE=1 SV=1
20	87	sp|P04406|G3P_HUMAN	277.88	75	3.61E+09	26	24	82	Carbamidomethylation; Deamidation (NQ); Pyro-glu from Q	36053	Glyceraldehyde-3-phosphate dehydrogenase OS=Homo sapiens OX=9606 GN=GAPDH PE=1 SV=3
6	121	sp|P68032|ACTC_HUMAN	277.41	49	8.98E+09	51	4	174	Carbamidomethylation; Deamidation (NQ); Oxidation (M); Pyro-glu from E	42019	Actin alpha cardiac muscle 1 OS=Homo sapiens OX=9606 GN=ACTC1 PE=1 SV=1
27	37	sp|Q9BVA1|TBB2B_HUMAN	276.84	66	3.63E+08	30	1	72	Carbamidomethylation; Deamidation (NQ); Pyro-glu from E; Acetylation (Protein N-term)	49953	Tubulin beta-2B chain OS=Homo sapiens OX=9606 GN=TUBB2B PE=1 SV=1
47	19	sp|P25705|ATPA_HUMAN	276.07	53	5.41E+08	27	25	41	Deamidation (NQ); Pyro-glu from E; Pyro-glu from Q	59751	ATP synthase subunit alpha mitochondrial OS=Homo sapiens OX=9606 GN=ATP5F1A PE=1 SV=1
45	26	sp|Q08211|DHX9_HUMAN	275.97	35	2.83E+08	36	35	42	Carbamidomethylation; Pyro-glu from Q	140958	ATP-dependent RNA helicase A OS=Homo sapiens OX=9606 GN=DHX9 PE=1 SV=4
38	125	sp|P51991|ROA3_HUMAN	275.71	51	4.44E+08	27	21	53	Carbamidomethylation; Deamidation (NQ); Pyro-glu from E; Acetylation (Protein N-term)	39595	Heterogeneous nuclear ribonucleoprotein A3 OS=Homo sapiens OX=9606 GN=HNRNPA3 PE=1 SV=2
51	24	sp|P07900|HS90A_HUMAN	275.46	42	1.23E+08	30	15	38	Carbamidomethylation; Oxidation (M); Pyro-glu from E	84660	Heat shock protein HSP 90-alpha OS=Homo sapiens OX=9606 GN=HSP90AA1 PE=1 SV=5
58	32	sp|Q00610|CLH1_HUMAN	274.18	28	1.31E+08	31	31	36	Carbamidomethylation	191613	Clathrin heavy chain 1 OS=Homo sapiens OX=9606 GN=CLTC PE=1 SV=5
83	16	sp|P06576|ATPB_HUMAN	273.65	67	5.02E+08	22	22	33	Deamidation (NQ); Pyro-glu from E	56560	ATP synthase subunit beta mitochondrial OS=Homo sapiens OX=9606 GN=ATP5F1B PE=1 SV=3
41	17	sp|P52272|HNRPM_HUMAN	270.37	60	6.98E+08	34	34	45	Carbamidomethylation; Deamidation (NQ); Pyro-glu from Q; Acetylation (Protein N-term)	77516	Heterogeneous nuclear ribonucleoprotein M OS=Homo sapiens OX=9606 GN=HNRNPM PE=1 SV=3
49	47	sp|Q86VP6|CAND1_HUMAN	268.33	29	2.46E+08	33	30	41	Carbamidomethylation; Deamidation (NQ); Pyro-glu from E; Pyro-glu from Q; Acetylation (Protein N-term)	136375	Cullin-associated NEDD8-dissociated protein 1 OS=Homo sapiens OX=9606 GN=CAND1 PE=1 SV=2
60	36	sp|P14618|KPYM_HUMAN	259.88	68	6.59E+08	31	30	39	Carbamidomethylation; Deamidation (NQ); Pyro-glu from Q; Acetylation (Protein N-term)	57937	Pyruvate kinase PKM OS=Homo sapiens OX=9606 GN=PKM PE=1 SV=4
54	51	sp|P60842|IF4A1_HUMAN	257.71	60	7.94E+08	26	19	39	Carbamidomethylation; Pyro-glu from E	46154	Eukaryotic initiation factor 4A-I OS=Homo sapiens OX=9606 GN=EIF4A1 PE=1 SV=1
79	57	sp|P17844|DDX5_HUMAN	257.27	42	1.86E+08	26	17	33	Carbamidomethylation; Pyro-glu from Q	69148	Probable ATP-dependent RNA helicase DDX5 OS=Homo sapiens OX=9606 GN=DDX5 PE=1 SV=1
69	60	sp|P09874|PARP1_HUMAN	256.32	36	1.42E+08	27	27	34	Carbamidomethylation	113084	Poly [ADP-ribose] polymerase 1 OS=Homo sapiens OX=9606 GN=PARP1 PE=1 SV=4
91	45	sp|P53618|COPB_HUMAN	256.09	33	1.34E+08	22	22	30	Deamidation (NQ)	107142	Coatomer subunit beta OS=Homo sapiens OX=9606 GN=COPB1 PE=1 SV=3
61	130	sp|P52907|CAZA1_HUMAN	255.94	76	5.22E+08	18	13	37	Carbamidomethylation; Deamidation (NQ); Pyro-glu from E; Pyro-glu from Q; Acetylation (Protein N-term)	32923	F-actin-capping protein subunit alpha-1 OS=Homo sapiens OX=9606 GN=CAPZA1 PE=1 SV=3
74	43	sp|P11586|C1TC_HUMAN	255.37	40	3.24E+08	28	27	33	Carbamidomethylation; Pyro-glu from Q	101531	C-1-tetrahydrofolate synthase cytoplasmic OS=Homo sapiens OX=9606 GN=MTHFD1 PE=1 SV=4
73	100	sp|Q9NYL9|TMOD3_HUMAN	253.26	61	4.96E+08	20	19	34	Carbamidomethylation; Pyro-glu from E; Pyro-glu from Q; Acetylation (Protein N-term)	39595	Tropomodulin-3 OS=Homo sapiens OX=9606 GN=TMOD3 PE=1 SV=1
39	77	sp|P35749|MYH11_HUMAN	253.1	12	4.38E+06	29	1	47	Carbamidomethylation; Deamidation (NQ); Pyro-glu from E; Pyro-glu from Q	227337	Myosin-11 OS=Homo sapiens OX=9606 GN=MYH11 PE=1 SV=3
87	48	sp|P41252|SYIC_HUMAN	252.6	25	1.21E+08	27	25	31	Carbamidomethylation	144498	Isoleucine--tRNA ligase cytoplasmic OS=Homo sapiens OX=9606 GN=IARS1 PE=1 SV=2
65	56	sp|O00571|DDX3X_HUMAN	252.26	48	2.45E+08	29	24	36	Carbamidomethylation; Pyro-glu from Q; Acetylation (Protein N-term)	73244	ATP-dependent RNA helicase DDX3X OS=Homo sapiens OX=9606 GN=DDX3X PE=1 SV=3
64	59	sp|O14980|XPO1_HUMAN	251.97	35	2.45E+08	31	31	37	Carbamidomethylation; Deamidation (NQ); Acetylation (Protein N-term)	123386	Exportin-1 OS=Homo sapiens OX=9606 GN=XPO1 PE=1 SV=1
37	189	sp|P09651|ROA1_HUMAN	250.99	45	5.53E+08	24	15	54	Carbamidomethylation; Deamidation (NQ); Pyro-glu from E	38747	Heterogeneous nuclear ribonucleoprotein A1 OS=Homo sapiens OX=9606 GN=HNRNPA1 PE=1 SV=5
67	63	sp|P38919|IF4A3_HUMAN	250.81	61	2.41E+08	27	22	36	Pyro-glu from Q; Acetylation (Protein N-term)	46871	Eukaryotic initiation factor 4A-III OS=Homo sapiens OX=9606 GN=EIF4A3 PE=1 SV=4
78	67	sp|Q14839|CHD4_HUMAN	250.27	20	9.09E+07	30	28	32	Pyro-glu from Q	218003	Chromodomain-helicase-DNA-binding protein 4 OS=Homo sapiens OX=9606 GN=CHD4 PE=1 SV=2
48	39	sp|P49368|TCPG_HUMAN	248.68	55	2.40E+08	30	28	42	Carbamidomethylation; Pyro-glu from E; Acetylation (Protein N-term)	60534	T-complex protein 1 subunit gamma OS=Homo sapiens OX=9606 GN=CCT3 PE=1 SV=4
66	41	sp|P0DMV8|HS71A_HUMAN	248.28	49	2.15E+08	23	12	35	Carbamidomethylation; Deamidation (NQ)	70052	Heat shock 70 kDa protein 1A OS=Homo sapiens OX=9606 GN=HSPA1A PE=1 SV=1
108	49	sp|P21333|FLNA_HUMAN	247	12	5.77E+07	24	19	25	Carbamidomethylation	280737	Filamin-A OS=Homo sapiens OX=9606 GN=FLNA PE=1 SV=4
77	54	sp|P54886|P5CS_HUMAN	247	49	2.01E+08	26	26	32	Carbamidomethylation; Deamidation (NQ); Pyro-glu from Q	87302	Delta-1-pyrroline-5-carboxylate synthase OS=Homo sapiens OX=9606 GN=ALDH18A1 PE=1 SV=2
92	52	sp|P49411|EFTU_HUMAN	246.4	63	2.34E+08	25	24	31	Carbamidomethylation; Pyro-glu from E; Pyro-glu from Q	49875	Elongation factor Tu mitochondrial OS=Homo sapiens OX=9606 GN=TUFM PE=1 SV=3
75	62	sp|O75533|SF3B1_HUMAN	245.47	29	1.66E+08	27	26	33	Deamidation (NQ)	145830	Splicing factor 3B subunit 1 OS=Homo sapiens OX=9606 GN=SF3B1 PE=1 SV=3
59	95	sp|P39023|RL3_HUMAN	244.33	52	7.31E+08	23	20	38	Carbamidomethylation; Deamidation (NQ); Pyro-glu from E	46109	60S ribosomal protein L3 OS=Homo sapiens OX=9606 GN=RPL3 PE=1 SV=2
90	44	sp|P55060|XPO2_HUMAN	243.64	35	2.31E+08	26	26	30	Carbamidomethylation; Acetylation (Protein N-term)	110417	Exportin-2 OS=Homo sapiens OX=9606 GN=CSE1L PE=1 SV=3
85	75	sp|P11142|HSP7C_HUMAN	243.5	33	2.54E+08	20	16	31	Deamidation (NQ)	70898	Heat shock cognate 71 kDa protein OS=Homo sapiens OX=9606 GN=HSPA8 PE=1 SV=1
88	40	sp|P04843|RPN1_HUMAN	243.44	52	2.25E+08	23	23	32	Pyro-glu from Q	68569	Dolichyl-diphosphooligosaccharide--protein glycosyltransferase subunit 1 OS=Homo sapiens OX=9606 GN=RPN1 PE=1 SV=1
42	64	sp|Q00839|HNRPU_HUMAN	242.48	38	7.47E+08	29	27	42	Carbamidomethylation; Deamidation (NQ); Pyro-glu from E	90585	Heterogeneous nuclear ribonucleoprotein U OS=Homo sapiens OX=9606 GN=HNRNPU PE=1 SV=6
72	122	sp|P36578|RL4_HUMAN	242.46	45	6.67E+08	20	19	33	Carbamidomethylation; Pyro-glu from Q	47697	60S ribosomal protein L4 OS=Homo sapiens OX=9606 GN=RPL4 PE=1 SV=5
14	169	sp|P0CG38|POTEI_HUMAN	241.41	15	1.40E+06	33	1	87	Carbamidomethylation; Deamidation (NQ); Oxidation (M); Pyro-glu from Q	121282	POTE ankyrin domain family member I OS=Homo sapiens OX=9606 GN=POTEI PE=3 SV=1
68	53	sp|Q9UJV9|DDX41_HUMAN	241.38	49	2.60E+08	28	27	35	Carbamidomethylation; Pyro-glu from Q	69838	Probable ATP-dependent RNA helicase DDX41 OS=Homo sapiens OX=9606 GN=DDX41 PE=1 SV=2
130	58	sp|P33993|MCM7_HUMAN	240.87	37	9.25E+07	19	19	23		81308	DNA replication licensing factor MCM7 OS=Homo sapiens OX=9606 GN=MCM7 PE=1 SV=4
95	163	sp|P31943|HNRH1_HUMAN	240.62	41	1.75E+08	18	11	30	Carbamidomethylation; Deamidation (NQ); Pyro-glu from E; Acetylation (Protein N-term)	49229	Heterogeneous nuclear ribonucleoprotein H OS=Homo sapiens OX=9606 GN=HNRNPH1 PE=1 SV=4
86	55	sp|P17987|TCPA_HUMAN	240.49	48	1.95E+08	24	22	31	Carbamidomethylation; Acetylation (Protein N-term)	60344	T-complex protein 1 subunit alpha OS=Homo sapiens OX=9606 GN=TCP1 PE=1 SV=1
149	135	sp|P63244|RACK1_HUMAN	239.45	67	3.42E+08	15	15	21	Carbamidomethylation; Deamidation (NQ); Acetylation (Protein N-term)	35077	Receptor of activated protein C kinase 1 OS=Homo sapiens OX=9606 GN=RACK1 PE=1 SV=3
71	155	sp|P47756|CAPZB_HUMAN	239.22	59	6.19E+08	21	21	34	Carbamidomethylation; Pyro-glu from Q; Acetylation (Protein N-term)	30629	F-actin-capping protein subunit beta OS=Homo sapiens OX=9606 GN=CAPZB PE=1 SV=5
94	178	sp|Q02878|RL6_HUMAN	237.93	51	3.36E+08	20	17	28	Deamidation (NQ); Pyro-glu from Q	32728	60S ribosomal protein L6 OS=Homo sapiens OX=9606 GN=RPL6 PE=1 SV=3
84	88	sp|P54577|SYYC_HUMAN	234.77	53	1.75E+08	26	26	31	Carbamidomethylation; Deamidation (NQ); Pyro-glu from Q	59144	Tyrosine--tRNA ligase cytoplasmic OS=Homo sapiens OX=9606 GN=YARS1 PE=1 SV=4
128	209	sp|P62826|RAN_HUMAN	234.51	51	8.77E+08	15	15	24	Carbamidomethylation; Acetylation (Protein N-term)	24423	GTP-binding nuclear protein Ran OS=Homo sapiens OX=9606 GN=RAN PE=1 SV=3
107	66	sp|Q9P2J5|SYLC_HUMAN	234.48	25	1.18E+08	24	24	26		134466	Leucine--tRNA ligase cytoplasmic OS=Homo sapiens OX=9606 GN=LARS1 PE=1 SV=2
80	65	sp|P53621|COPA_HUMAN	233.68	27	1.33E+08	27	25	32		138345	Coatomer subunit alpha OS=Homo sapiens OX=9606 GN=COPA PE=1 SV=2
141	116	sp|Q14247|SRC8_HUMAN	233.62	36	1.69E+08	17	17	22		61586	Src substrate cortactin OS=Homo sapiens OX=9606 GN=CTTN PE=1 SV=2
56	105	sp|Q9BUF5|TBB6_HUMAN	232.42	52	2.42E+07	22	4	37	Carbamidomethylation; Deamidation (NQ)	49857	Tubulin beta-6 chain OS=Homo sapiens OX=9606 GN=TUBB6 PE=1 SV=1
97	93	sp|P16615|AT2A2_HUMAN	232.19	21	9.64E+07	17	13	28	Carbamidomethylation; Deamidation (NQ)	114757	Sarcoplasmic/endoplasmic reticulum calcium ATPase 2 OS=Homo sapiens OX=9606 GN=ATP2A2 PE=1 SV=1
63	166	sp|Q9NX58|LYAR_HUMAN	231.15	50	2.88E+08	19	18	36	Deamidation (NQ); Pyro-glu from E	43634	Cell growth-regulating nucleolar protein OS=Homo sapiens OX=9606 GN=LYAR PE=1 SV=3
15	151	sp|Q562R1|ACTBL_HUMAN	230.75	48	9.23E+07	33	3	81	Carbamidomethylation; Deamidation (NQ); Oxidation (M); Acetylation (Protein N-term)	42003	Beta-actin-like protein 2 OS=Homo sapiens OX=9606 GN=ACTBL2 PE=1 SV=2
119	314	sp|P06748|NPM_HUMAN	228.91	47	3.14E+08	14	10	25	Carbamidomethylation; Deamidation (NQ); Acetylation (Protein N-term)	32575	Nucleophosmin OS=Homo sapiens OX=9606 GN=NPM1 PE=1 SV=2
132	81	sp|O00159|MYO1C_HUMAN	228.22	25	9.19E+07	23	20	23	Carbamidomethylation; Pyro-glu from Q	121682	Unconventional myosin-Ic OS=Homo sapiens OX=9606 GN=MYO1C PE=1 SV=4
153	82	sp|Q9BQG0|MBB1A_HUMAN	228.21	18	4.20E+07	19	19	20	Carbamidomethylation; Deamidation (NQ)	148854	Myb-binding protein 1A OS=Homo sapiens OX=9606 GN=MYBBP1A PE=1 SV=2
110	109	sp|P61160|ARP2_HUMAN	228.12	47	2.95E+08	19	16	26	Carbamidomethylation	44761	Actin-related protein 2 OS=Homo sapiens OX=9606 GN=ACTR2 PE=1 SV=1
96	70	sp|Q9UKV3|ACINU_HUMAN	227.17	22	1.16E+08	22	22	27	Carbamidomethylation	151861	Apoptotic chromatin condensation inducer in the nucleus OS=Homo sapiens OX=9606 GN=ACIN1 PE=1 SV=2
57	158	sp|P18124|RL7_HUMAN	226.68	60	7.26E+08	22	21	36	Carbamidomethylation; Deamidation (NQ); Pyro-glu from E; Pyro-glu from Q; Acetylation (Protein N-term)	29226	60S ribosomal protein L7 OS=Homo sapiens OX=9606 GN=RPL7 PE=1 SV=1
147	68	sp|P11940|PABP1_HUMAN	226.67	38	6.34E+07	18	11	19	Carbamidomethylation; Pyro-glu from Q; Acetylation (Protein N-term)	70671	Polyadenylate-binding protein 1 OS=Homo sapiens OX=9606 GN=PABPC1 PE=1 SV=2
150	172	sp|P22695|QCR2_HUMAN	226.62	46	1.30E+08	13	13	19	Carbamidomethylation; Deamidation (NQ); Pyro-glu from Q	48443	Cytochrome b-c1 complex subunit 2 mitochondrial OS=Homo sapiens OX=9606 GN=UQCRC2 PE=1 SV=3
81	139	sp|Q9ULV4|COR1C_HUMAN	226.59	42	4.56E+08	21	21	33	Carbamidomethylation; Deamidation (NQ)	53249	Coronin-1C OS=Homo sapiens OX=9606 GN=CORO1C PE=1 SV=1
112	101	sp|P61158|ARP3_HUMAN	226.22	54	3.03E+08	16	16	26	Carbamidomethylation; Pyro-glu from E; Pyro-glu from Q	47371	Actin-related protein 3 OS=Homo sapiens OX=9606 GN=ACTR3 PE=1 SV=3
76	128	sp|P23396|RS3_HUMAN	226.05	69	8.50E+08	18	18	34	Pyro-glu from Q; Acetylation (Protein N-term)	26688	40S ribosomal protein S3 OS=Homo sapiens OX=9606 GN=RPS3 PE=1 SV=2
139	73	sp|P22102|PUR2_HUMAN	225.74	26	1.10E+08	19	19	22	Carbamidomethylation; Deamidation (NQ)	107767	Trifunctional purine biosynthetic protein adenosine-3 OS=Homo sapiens OX=9606 GN=GART PE=1 SV=1
210	185	sp|Q14498|RBM39_HUMAN	225.58	31	9.37E+07	13	13	15	Carbamidomethylation; Acetylation (Protein N-term)	59380	RNA-binding protein 39 OS=Homo sapiens OX=9606 GN=RBM39 PE=1 SV=2
133	143	sp|Q9BUP0|EFHD1_HUMAN	225.52	68	1.93E+08	16	13	23	Pyro-glu from E; Pyro-glu from Q	26928	EF-hand domain-containing protein D1 OS=Homo sapiens OX=9606 GN=EFHD1 PE=1 SV=1
109	74	sp|Q13428|TCOF_HUMAN	225.42	17	1.75E+08	21	21	25		152105	Treacle protein OS=Homo sapiens OX=9606 GN=TCOF1 PE=1 SV=3
121	69	sp|Q8WUM4|PDC6I_HUMAN	225.39	28	8.40E+07	21	20	24	Pyro-glu from Q	96023	Programmed cell death 6-interacting protein OS=Homo sapiens OX=9606 GN=PDCD6IP PE=1 SV=1
127	118	sp|P35232|PHB1_HUMAN	223.76	79	3.43E+08	18	18	24	Carbamidomethylation; Pyro-glu from Q	29804	Prohibitin 1 OS=Homo sapiens OX=9606 GN=PHB1 PE=1 SV=1
105	141	sp|P61247|RS3A_HUMAN	223.45	56	5.56E+08	20	19	27	Carbamidomethylation; Oxidation (M)	29945	40S ribosomal protein S3a OS=Homo sapiens OX=9606 GN=RPS3A PE=1 SV=2
115	89	sp|O43242|PSMD3_HUMAN	222.61	43	1.02E+08	22	21	25	Pyro-glu from Q	60978	26S proteasome non-ATPase regulatory subunit 3 OS=Homo sapiens OX=9606 GN=PSMD3 PE=1 SV=2
70	162	sp|Q05639|EF1A2_HUMAN	222.26	42	2.25E+07	14	3	34	Carbamidomethylation; Pyro-glu from E; Pyro-glu from Q	50470	Elongation factor 1-alpha 2 OS=Homo sapiens OX=9606 GN=EEF1A2 PE=1 SV=1
124	84	sp|P06396|GELS_HUMAN	221.85	38	4.35E+07	19	6	24	Deamidation (NQ)	85697	Gelsolin OS=Homo sapiens OX=9606 GN=GSN PE=1 SV=1
104	72	sp|Q4VCS5|AMOT_HUMAN	221.46	29	1.50E+08	24	22	26	Pyro-glu from E	118085	Angiomotin OS=Homo sapiens OX=9606 GN=AMOT PE=1 SV=1
122	102	sp|P11388|TOP2A_HUMAN	221.27	17	3.25E+07	23	13	24	Carbamidomethylation; Deamidation (NQ)	174384	DNA topoisomerase 2-alpha OS=Homo sapiens OX=9606 GN=TOP2A PE=1 SV=3
156	111	sp|P50991|TCPD_HUMAN	221.18	40	1.66E+08	17	16	20	Carbamidomethylation; Pyro-glu from Q	57924	T-complex protein 1 subunit delta OS=Homo sapiens OX=9606 GN=CCT4 PE=1 SV=4
50	147	sp|P05141|ADT2_HUMAN	220.34	47	9.72E+07	19	6	37	Carbamidomethylation; Pyro-glu from E; Pyro-glu from Q; Acetylation (Protein N-term)	32852	ADP/ATP translocase 2 OS=Homo sapiens OX=9606 GN=SLC25A5 PE=1 SV=7
164	83	sp|P38646|GRP75_HUMAN	220.2	32	9.87E+07	19	18	19	Carbamidomethylation	73681	Stress-70 protein mitochondrial OS=Homo sapiens OX=9606 GN=HSPA9 PE=1 SV=2
137	86	sp|O14654|IRS4_HUMAN	220.12	25	7.44E+07	17	17	22	Carbamidomethylation; Deamidation (NQ)	133767	Insulin receptor substrate 4 OS=Homo sapiens OX=9606 GN=IRS4 PE=1 SV=1
99	96	sp|P43243|MATR3_HUMAN	220.09	33	2.06E+08	22	21	28	Carbamidomethylation; Deamidation (NQ)	94623	Matrin-3 OS=Homo sapiens OX=9606 GN=MATR3 PE=1 SV=2
89	119	sp|P62701|RS4X_HUMAN	220.08	61	5.24E+08	20	19	32	Carbamidomethylation; Deamidation (NQ); Pyro-glu from E	29598	40S ribosomal protein S4 X isoform OS=Homo sapiens OX=9606 GN=RPS4X PE=1 SV=2
161	71	sp|P11021|BIP_HUMAN	220.08	39	9.82E+07	20	18	20		72333	Endoplasmic reticulum chaperone BiP OS=Homo sapiens OX=9606 GN=HSPA5 PE=1 SV=2
154	126	sp|P40227|TCPZ_HUMAN	219.56	42	1.40E+08	17	16	19	Carbamidomethylation; Deamidation (NQ)	58024	T-complex protein 1 subunit zeta OS=Homo sapiens OX=9606 GN=CCT6A PE=1 SV=3
160	556	sp|P62263|RS14_HUMAN	218.31	68	3.58E+08	13	13	20	Carbamidomethylation; Pyro-glu from E	16273	40S ribosomal protein S14 OS=Homo sapiens OX=9606 GN=RPS14 PE=1 SV=3
106	154	sp|P47755|CAZA2_HUMAN	218.19	66	9.88E+07	16	10	26	Carbamidomethylation; Deamidation (NQ); Pyro-glu from Q; Acetylation (Protein N-term)	32949	F-actin-capping protein subunit alpha-2 OS=Homo sapiens OX=9606 GN=CAPZA2 PE=1 SV=3
168	91	sp|P14868|SYDC_HUMAN	216.94	41	1.14E+08	17	17	19	Carbamidomethylation	57136	Aspartate--tRNA ligase cytoplasmic OS=Homo sapiens OX=9606 GN=DARS1 PE=1 SV=2
62	145	sp|P12236|ADT3_HUMAN	216.61	47	6.30E+07	18	2	34	Carbamidomethylation; Pyro-glu from E; Pyro-glu from Q; Acetylation (Protein N-term)	32866	ADP/ATP translocase 3 OS=Homo sapiens OX=9606 GN=SLC25A6 PE=1 SV=4
102	90	sp|O43175|SERA_HUMAN	215.98	42	1.95E+08	20	18	28	Carbamidomethylation; Deamidation (NQ); Pyro-glu from Q	56651	D-3-phosphoglycerate dehydrogenase OS=Homo sapiens OX=9606 GN=PHGDH PE=1 SV=4
131	76	sp|Q14152|EIF3A_HUMAN	215.28	18	7.19E+07	21	20	22		166569	Eukaryotic translation initiation factor 3 subunit A OS=Homo sapiens OX=9606 GN=EIF3A PE=1 SV=1
143	97	sp|O94813|SLIT2_HUMAN	214.96	16	8.71E+07	20	18	22	Carbamidomethylation	169869	Slit homolog 2 protein OS=Homo sapiens OX=9606 GN=SLIT2 PE=1 SV=1
118	110	sp|P26641|EF1G_HUMAN	214.72	44	3.07E+08	17	17	24	Carbamidomethylation; Pyro-glu from E; Pyro-glu from Q; Acetylation (Protein N-term)	50119	Elongation factor 1-gamma OS=Homo sapiens OX=9606 GN=EEF1G PE=1 SV=3
145	108	sp|Q9NZI8|IF2B1_HUMAN	213.47	33	8.76E+07	16	14	21	Carbamidomethylation; Deamidation (NQ)	63481	Insulin-like growth factor 2 mRNA-binding protein 1 OS=Homo sapiens OX=9606 GN=IGF2BP1 PE=1 SV=2
111	94	sp|Q92841|DDX17_HUMAN	213.15	29	8.58E+07	19	11	25	Carbamidomethylation; Pyro-glu from E; Pyro-glu from Q	80273	Probable ATP-dependent RNA helicase DDX17 OS=Homo sapiens OX=9606 GN=DDX17 PE=1 SV=2
199	176	sp|P52292|IMA1_HUMAN	211.94	32	1.19E+08	14	13	16	Acetylation (Protein N-term)	57862	Importin subunit alpha-1 OS=Homo sapiens OX=9606 GN=KPNA2 PE=1 SV=1
148	107	sp|P33991|MCM4_HUMAN	211.86	27	5.31E+07	19	18	20	Carbamidomethylation	96558	DNA replication licensing factor MCM4 OS=Homo sapiens OX=9606 GN=MCM4 PE=1 SV=5
241	142	sp|P55884|EIF3B_HUMAN	211.85	21	4.67E+07	14	14	14	Carbamidomethylation	92482	Eukaryotic translation initiation factor 3 subunit B OS=Homo sapiens OX=9606 GN=EIF3B PE=1 SV=3
114	164	sp|Q96HS1|PGAM5_HUMAN	211.5	55	2.06E+08	18	17	26	Deamidation (NQ)	32004	Serine/threonine-protein phosphatase PGAM5 mitochondrial OS=Homo sapiens OX=9606 GN=PGAM5 PE=1 SV=2
195	213	sp|P55795|HNRH2_HUMAN	211.26	31	3.67E+07	12	6	17	Carbamidomethylation; Deamidation (NQ); Acetylation (Protein N-term)	49264	Heterogeneous nuclear ribonucleoprotein H2 OS=Homo sapiens OX=9606 GN=HNRNPH2 PE=1 SV=1
180	92	sp|Q12931|TRAP1_HUMAN	209.89	36	9.67E+07	17	16	18		80110	Heat shock protein 75 kDa mitochondrial OS=Homo sapiens OX=9606 GN=TRAP1 PE=1 SV=3
113	134	sp|O15144|ARPC2_HUMAN	209.2	66	2.46E+08	19	19	26	Carbamidomethylation	34333	Actin-related protein 2/3 complex subunit 2 OS=Homo sapiens OX=9606 GN=ARPC2 PE=1 SV=1
170	220	sp|O95232|LC7L3_HUMAN	208.91	38	1.63E+08	17	16	19	Carbamidomethylation; Acetylation (Protein N-term)	51466	Luc7-like protein 3 OS=Homo sapiens OX=9606 GN=LUC7L3 PE=1 SV=2
138	99	sp|Q9UQE7|SMC3_HUMAN	208.63	21	4.90E+07	20	19	21	Carbamidomethylation; Pyro-glu from Q	141541	Structural maintenance of chromosomes protein 3 OS=Homo sapiens OX=9606 GN=SMC3 PE=1 SV=2
125	98	sp|P17812|PYRG1_HUMAN	208.46	41	1.34E+08	21	21	24	Carbamidomethylation; Pyro-glu from Q	66690	CTP synthase 1 OS=Homo sapiens OX=9606 GN=CTPS1 PE=1 SV=2
140	391	sp|P19105|ML12A_HUMAN	207.65	61	1.12E+09	10	10	22	Carbamidomethylation; Deamidation (NQ); Acetylation (Protein N-term)	19794	Myosin regulatory light chain 12A OS=Homo sapiens OX=9606 GN=MYL12A PE=1 SV=2
98	206	sp|P12235|ADT1_HUMAN	207	37	3.66E+06	15	1	26	Carbamidomethylation; Acetylation (Protein N-term)	33065	ADP/ATP translocase 1 OS=Homo sapiens OX=9606 GN=SLC25A4 PE=1 SV=4
254	233	sp|P52597|HNRPF_HUMAN	206.17	41	8.07E+07	12	10	13	Carbamidomethylation; Acetylation (Protein N-term)	45672	Heterogeneous nuclear ribonucleoprotein F OS=Homo sapiens OX=9606 GN=HNRNPF PE=1 SV=3
174	149	sp|Q9NTJ3|SMC4_HUMAN	205.99	15	3.14E+07	14	13	17		147182	Structural maintenance of chromosomes protein 4 OS=Homo sapiens OX=9606 GN=SMC4 PE=1 SV=2
209	171	sp|P04844|RPN2_HUMAN	205.68	36	6.46E+07	15	15	16		69284	Dolichyl-diphosphooligosaccharide--protein glycosyltransferase subunit 2 OS=Homo sapiens OX=9606 GN=RPN2 PE=1 SV=3
101	197	sp|P15880|RS2_HUMAN	205.52	50	4.55E+08	13	13	28	Carbamidomethylation; Deamidation (NQ); Acetylation (Protein N-term)	31324	40S ribosomal protein S2 OS=Homo sapiens OX=9606 GN=RPS2 PE=1 SV=2
185	124	sp|P54136|SYRC_HUMAN	205.28	27	6.42E+07	15	15	17		75379	Arginine--tRNA ligase cytoplasmic OS=Homo sapiens OX=9606 GN=RARS1 PE=1 SV=2
178	120	sp|Q96PK6|RBM14_HUMAN	205.05	26	2.27E+08	15	15	16	Pyro-glu from Q	69492	RNA-binding protein 14 OS=Homo sapiens OX=9606 GN=RBM14 PE=1 SV=2
246	207	sp|P38159|RBMX_HUMAN	204.67	34	1.10E+08	12	12	14	Acetylation (Protein N-term)	42332	RNA-binding motif protein X chromosome OS=Homo sapiens OX=9606 GN=RBMX PE=1 SV=3
208	382	sp|P23528|COF1_HUMAN	204.32	67	1.82E+08	10	7	16	Carbamidomethylation; Deamidation (NQ); Acetylation (Protein N-term)	18502	Cofilin-1 OS=Homo sapiens OX=9606 GN=CFL1 PE=1 SV=3
100	106	sp|Q15233|NONO_HUMAN	204.25	50	2.34E+08	23	21	29	Carbamidomethylation; Deamidation (NQ); Pyro-glu from Q	54232	Non-POU domain-containing octamer-binding protein OS=Homo sapiens OX=9606 GN=NONO PE=1 SV=4
126	112	sp|Q08J23|NSUN2_HUMAN	204.05	36	7.71E+07	19	19	21	Carbamidomethylation	86471	RNA cytosine C(5)-methyltransferase NSUN2 OS=Homo sapiens OX=9606 GN=NSUN2 PE=1 SV=2
142	323	sp|P32969|RL9_HUMAN	203.95	64	2.44E+08	11	11	20	Carbamidomethylation; Deamidation (NQ)	21863	60S ribosomal protein L9 OS=Homo sapiens OX=9606 GN=RPL9P9 PE=1 SV=1
166	123	sp|Q9NR30|DDX21_HUMAN	203	25	6.13E+07	18	16	19		87344	Nucleolar RNA helicase 2 OS=Homo sapiens OX=9606 GN=DDX21 PE=1 SV=5
176	127	sp|P78371|TCPB_HUMAN	202.49	41	6.52E+07	14	14	17	Carbamidomethylation; Acetylation (Protein N-term)	57488	T-complex protein 1 subunit beta OS=Homo sapiens OX=9606 GN=CCT2 PE=1 SV=4
194	212	sp|P12277|KCRB_HUMAN	201.98	44	1.21E+08	12	11	17	Carbamidomethylation	42644	Creatine kinase B-type OS=Homo sapiens OX=9606 GN=CKB PE=1 SV=1
181	229	sp|Q15366|PCBP2_HUMAN	201.73	48	1.30E+08	11	7	17	Carbamidomethylation; Deamidation (NQ)	38580	Poly(rC)-binding protein 2 OS=Homo sapiens OX=9606 GN=PCBP2 PE=1 SV=1
205	218	sp|Q9H0A0|NAT10_HUMAN	201.49	15	4.17E+07	11	10	16	Pyro-glu from Q	115730	RNA cytidine acetyltransferase OS=Homo sapiens OX=9606 GN=NAT10 PE=1 SV=2
224	181	sp|Q15365|PCBP1_HUMAN	201.3	58	7.80E+07	12	9	15	Carbamidomethylation; Pyro-glu from Q	37498	Poly(rC)-binding protein 1 OS=Homo sapiens OX=9606 GN=PCBP1 PE=1 SV=2
162	136	sp|Q99613|EIF3C_HUMAN	200.37	20	6.46E+07	15	15	17	Pyro-glu from Q	105344	Eukaryotic translation initiation factor 3 subunit C OS=Homo sapiens OX=9606 GN=EIF3C PE=1 SV=1
165	117	sp|P42704|LPPRC_HUMAN	200.07	14	3.01E+07	16	15	19	Deamidation (NQ)	157904	Leucine-rich PPR motif-containing protein mitochondrial OS=Homo sapiens OX=9606 GN=LRPPRC PE=1 SV=3
103	287	sp|P60660|MYL6_HUMAN	199.92	84	1.26E+09	11	9	28	Carbamidomethylation; Deamidation (NQ); Pyro-glu from E; Acetylation (Protein N-term)	16930	Myosin light polypeptide 6 OS=Homo sapiens OX=9606 GN=MYL6 PE=1 SV=2
198	159	sp|Q13523|PRP4B_HUMAN	199.59	18	7.46E+07	13	13	16	Deamidation (NQ); Acetylation (Protein N-term)	116987	Serine/threonine-protein kinase PRP4 homolog OS=Homo sapiens OX=9606 GN=PRPF4B PE=1 SV=3
362	336	sp|Q9Y2X3|NOP58_HUMAN	199.29	22	4.13E+07	8	8	10		59578	Nucleolar protein 58 OS=Homo sapiens OX=9606 GN=NOP58 PE=1 SV=1
93	131	sp|Q9Y383|LC7L2_HUMAN	197.96	42	3.99E+08	16	11	26	Carbamidomethylation; Deamidation (NQ); Acetylation (Protein N-term)	46514	Putative RNA-binding protein Luc7-like 2 OS=Homo sapiens OX=9606 GN=LUC7L2 PE=1 SV=2
223	308	sp|P84077|ARF1_HUMAN	197.49	65	5.20E+07	12	5	15	Pyro-glu from Q	20697	ADP-ribosylation factor 1 OS=Homo sapiens OX=9606 GN=ARF1 PE=1 SV=2
206	234	sp|P19338|NUCL_HUMAN	197.44	21	1.91E+08	13	13	15		76615	Nucleolin OS=Homo sapiens OX=9606 GN=NCL PE=1 SV=3
204	165	sp|P13797|PLST_HUMAN	197.24	24	4.22E+07	15	11	16	Acetylation (Protein N-term)	70811	Plastin-3 OS=Homo sapiens OX=9606 GN=PLS3 PE=1 SV=4
391	329	sp|Q9BVP2|GNL3_HUMAN	195.62	23	5.83E+07	9	9	9		61993	Guanine nucleotide-binding protein-like 3 OS=Homo sapiens OX=9606 GN=GNL3 PE=1 SV=2
236	235	sp|Q8TEX9|IPO4_HUMAN	195.46	14	3.83E+07	10	10	12	Carbamidomethylation; Acetylation (Protein N-term)	118715	Importin-4 OS=Homo sapiens OX=9606 GN=IPO4 PE=1 SV=2
235	167	sp|Q16891|MIC60_HUMAN	195.02	20	2.86E+07	13	12	14	Pyro-glu from Q	83678	MICOS complex subunit MIC60 OS=Homo sapiens OX=9606 GN=IMMT PE=1 SV=1
255	237	sp|Q12792|TWF1_HUMAN	194.95	40	5.66E+07	13	11	14	Acetylation (Protein N-term)	40283	Twinfilin-1 OS=Homo sapiens OX=9606 GN=TWF1 PE=1 SV=3
320	388	sp|P59998|ARPC4_HUMAN	194.74	54	1.27E+08	8	8	11	Carbamidomethylation; Acetylation (Protein N-term)	19667	Actin-related protein 2/3 complex subunit 4 OS=Homo sapiens OX=9606 GN=ARPC4 PE=1 SV=3
193	138	sp|Q15393|SF3B3_HUMAN	194.53	15	7.66E+07	15	14	16		135577	Splicing factor 3B subunit 3 OS=Homo sapiens OX=9606 GN=SF3B3 PE=1 SV=4
245	195	sp|Q92747|ARC1A_HUMAN	194.41	42	8.25E+07	12	10	14	Carbamidomethylation; Deamidation (NQ); Acetylation (Protein N-term)	41569	Actin-related protein 2/3 complex subunit 1A OS=Homo sapiens OX=9606 GN=ARPC1A PE=1 SV=2
172	351	sp|P62424|RL7A_HUMAN	193.9	32	1.66E+08	13	12	18		29996	60S ribosomal protein L7a OS=Homo sapiens OX=9606 GN=RPL7A PE=1 SV=2
144	146	sp|Q99623|PHB2_HUMAN	193.85	55	2.35E+08	15	13	21	Pyro-glu from Q	33296	Prohibitin-2 OS=Homo sapiens OX=9606 GN=PHB2 PE=1 SV=2
158	248	sp|P62241|RS8_HUMAN	193.68	56	3.85E+08	12	12	20	Carbamidomethylation; Pyro-glu from E; Pyro-glu from Q	24205	40S ribosomal protein S8 OS=Homo sapiens OX=9606 GN=RPS8 PE=1 SV=2
242	153	sp|P26640|SYVC_HUMAN	193.08	13	4.55E+07	14	14	14	Pyro-glu from Q; Acetylation (Protein N-term)	140476	Valine--tRNA ligase OS=Homo sapiens OX=9606 GN=VARS1 PE=1 SV=4
261	188	sp|Q92499|DDX1_HUMAN	192.46	19	3.05E+07	12	12	12		82432	ATP-dependent RNA helicase DDX1 OS=Homo sapiens OX=9606 GN=DDX1 PE=1 SV=2
271	190	sp|Q13045|FLII_HUMAN	192.39	13	3.48E+07	12	12	13	Pyro-glu from Q; Acetylation (Protein N-term)	144751	Protein flightless-1 homolog OS=Homo sapiens OX=9606 GN=FLII PE=1 SV=2
278	252	sp|Q06830|PRDX1_HUMAN	192.22	64	1.33E+08	10	9	13	Carbamidomethylation	22110	Peroxiredoxin-1 OS=Homo sapiens OX=9606 GN=PRDX1 PE=1 SV=1
304	230	sp|P06733|ENOA_HUMAN	192.16	32	3.41E+07	11	9	12	Carbamidomethylation	47169	Alpha-enolase OS=Homo sapiens OX=9606 GN=ENO1 PE=1 SV=2
163	301	sp|Q8N5F7|NKAP_HUMAN	191.99	37	1.68E+08	12	12	20	Carbamidomethylation; Deamidation (NQ); Pyro-glu from E	47138	NF-kappa-B-activating protein OS=Homo sapiens OX=9606 GN=NKAP PE=1 SV=1
186	148	sp|O60264|SMCA5_HUMAN	191.86	20	3.45E+07	17	13	17	Acetylation (Protein N-term)	121905	SWI/SNF-related matrix-associated actin-dependent regulator of chromatin subfamily A member 5 OS=Homo sapiens OX=9606 GN=SMARCA5 PE=1 SV=1
218	157	sp|P50570|DYN2_HUMAN	191.52	17	2.08E+07	14	9	15		98064	Dynamin-2 OS=Homo sapiens OX=9606 GN=DNM2 PE=1 SV=2
280	283	sp|P31942|HNRH3_HUMAN	191.3	38	8.18E+07	9	8	12	Deamidation (NQ); Acetylation (Protein N-term)	36926	Heterogeneous nuclear ribonucleoprotein H3 OS=Homo sapiens OX=9606 GN=HNRNPH3 PE=1 SV=2
244	175	sp|P10809|CH60_HUMAN	191.2	33	6.89E+07	13	13	14		61055	60 kDa heat shock protein mitochondrial OS=Homo sapiens OX=9606 GN=HSPD1 PE=1 SV=2
225	260	sp|P18085|ARF4_HUMAN	190.18	63	5.77E+07	11	5	14	Pyro-glu from Q	20511	ADP-ribosylation factor 4 OS=Homo sapiens OX=9606 GN=ARF4 PE=1 SV=3
173	177	sp|O43491|E41L2_HUMAN	190.08	16	2.50E+07	13	10	16	Pyro-glu from Q	112588	Band 4.1-like protein 2 OS=Homo sapiens OX=9606 GN=EPB41L2 PE=1 SV=1
322	225	sp|P62495|ERF1_HUMAN	189.62	30	3.63E+07	10	10	10	Carbamidomethylation	49031	Eukaryotic peptide chain release factor subunit 1 OS=Homo sapiens OX=9606 GN=ETF1 PE=1 SV=3
134	250	sp|P63104|1433Z_HUMAN	189.57	49	1.08E+08	13	8	22	Carbamidomethylation; Pyro-glu from E; Acetylation (Protein N-term)	27745	14-3-3 protein zeta/delta OS=Homo sapiens OX=9606 GN=YWHAZ PE=1 SV=1
252	180	sp|O00410|IPO5_HUMAN	189.5	17	5.58E+07	13	13	14	Pyro-glu from Q	123630	Importin-5 OS=Homo sapiens OX=9606 GN=IPO5 PE=1 SV=4
309	338	sp|P12268|IMDH2_HUMAN	189.5	23	6.14E+07	9	9	12		55805	Inosine-5'-monophosphate dehydrogenase 2 OS=Homo sapiens OX=9606 GN=IMPDH2 PE=1 SV=2
159	496	sp|P61353|RL27_HUMAN	189.43	49	6.22E+08	11	10	20	Deamidation (NQ)	15798	60S ribosomal protein L27 OS=Homo sapiens OX=9606 GN=RPL27 PE=1 SV=2
262	201	sp|P05023|AT1A1_HUMAN	189.28	15	6.17E+07	12	10	12	Carbamidomethylation	112896	Sodium/potassium-transporting ATPase subunit alpha-1 OS=Homo sapiens OX=9606 GN=ATP1A1 PE=1 SV=1
233	253	sp|P55084|ECHB_HUMAN	188.38	35	5.10E+07	11	11	14	Deamidation (NQ)	51294	Trifunctional enzyme subunit beta mitochondrial OS=Homo sapiens OX=9606 GN=HADHB PE=1 SV=3
169	140	sp|Q14692|BMS1_HUMAN	188.35	13	3.77E+07	15	14	18		145807	Ribosome biogenesis protein BMS1 homolog OS=Homo sapiens OX=9606 GN=BMS1 PE=1 SV=1
237	249	sp|P61978|HNRPK_HUMAN	188.05	33	9.87E+07	10	10	14		50976	Heterogeneous nuclear ribonucleoprotein K OS=Homo sapiens OX=9606 GN=HNRNPK PE=1 SV=1
232	238	sp|Q8IY81|SPB1_HUMAN	187.93	17	5.03E+07	11	11	13		96558	pre-rRNA 2'-O-ribose RNA methyltransferase FTSJ3 OS=Homo sapiens OX=9606 GN=FTSJ3 PE=1 SV=2
404	337	sp|P45880|VDAC2_HUMAN	186.95	43	6.73E+07	8	8	9	Carbamidomethylation	31567	Voltage-dependent anion-selective channel protein 2 OS=Homo sapiens OX=9606 GN=VDAC2 PE=1 SV=2
296	182	sp|P48643|TCPE_HUMAN	186.82	32	4.83E+07	12	11	12	Carbamidomethylation; Pyro-glu from Q; Acetylation (Protein N-term)	59671	T-complex protein 1 subunit epsilon OS=Homo sapiens OX=9606 GN=CCT5 PE=1 SV=1
272	244	sp|Q14974|IMB1_HUMAN	186.78	15	4.39E+07	10	10	13		97170	Importin subunit beta-1 OS=Homo sapiens OX=9606 GN=KPNB1 PE=1 SV=2
217	327	sp|P61313|RL15_HUMAN	186.13	42	1.56E+08	11	11	15	Pyro-glu from Q	24146	60S ribosomal protein L15 OS=Homo sapiens OX=9606 GN=RPL15 PE=1 SV=2
260	179	sp|O75643|U520_HUMAN	186.08	8	1.34E+07	12	12	12		244505	U5 small nuclear ribonucleoprotein 200 kDa helicase OS=Homo sapiens OX=9606 GN=SNRNP200 PE=1 SV=2
311	401	sp|Q9Y281|COF2_HUMAN	185.38	60	5.87E+07	8	5	12	Pyro-glu from Q; Acetylation (Protein N-term)	18737	Cofilin-2 OS=Homo sapiens OX=9606 GN=CFL2 PE=1 SV=1
157	150	sp|Q9H307|PININ_HUMAN	185.17	23	8.48E+07	17	17	20		81628	Pinin OS=Homo sapiens OX=9606 GN=PNN PE=1 SV=5
196	221	sp|Q00325|MPCP_HUMAN	185.06	31	2.12E+08	13	11	17	Carbamidomethylation; Deamidation (NQ)	40095	Phosphate carrier protein mitochondrial OS=Homo sapiens OX=9606 GN=SLC25A3 PE=1 SV=2
216	192	sp|O43795|MYO1B_HUMAN	184.69	13	3.37E+07	12	10	14		131985	Unconventional myosin-Ib OS=Homo sapiens OX=9606 GN=MYO1B PE=1 SV=3
123	278	sp|P01024|CO3_HUMAN	184.6	6	1.07E+08	14	3	24	Oxidation (M)	187147	Complement C3 OS=Homo sapiens OX=9606 GN=C3 PE=1 SV=2
269	208	sp|P26368|U2AF2_HUMAN	184.33	40	8.27E+07	11	11	13	Carbamidomethylation; Pyro-glu from Q	53501	Splicing factor U2AF 65 kDa subunit OS=Homo sapiens OX=9606 GN=U2AF2 PE=1 SV=4
231	170	sp|Q9NVI7|ATD3A_HUMAN	184.32	28	7.50E+07	13	7	14	Pyro-glu from Q; Acetylation (Protein N-term)	71369	ATPase family AAA domain-containing protein 3A OS=Homo sapiens OX=9606 GN=ATAD3A PE=1 SV=2
202	217	sp|O00148|DX39A_HUMAN	183.31	29	1.89E+07	12	5	15		49130	ATP-dependent RNA helicase DDX39A OS=Homo sapiens OX=9606 GN=DDX39A PE=1 SV=2
282	319	sp|P14866|HNRPL_HUMAN	183.15	25	6.12E+07	11	10	13	Carbamidomethylation	64133	Heterogeneous nuclear ribonucleoprotein L OS=Homo sapiens OX=9606 GN=HNRNPL PE=1 SV=2
215	186	sp|Q12906|ILF3_HUMAN	182.92	17	5.60E+07	11	11	13		95339	Interleukin enhancer-binding factor 3 OS=Homo sapiens OX=9606 GN=ILF3 PE=1 SV=3
184	470	sp|P62750|RL23A_HUMAN	182.7	44	7.02E+08	11	11	18		17695	60S ribosomal protein L23a OS=Homo sapiens OX=9606 GN=RPL23A PE=1 SV=1
289	216	sp|Q13200|PSMD2_HUMAN	182.1	17	3.00E+07	12	12	12		100200	26S proteasome non-ATPase regulatory subunit 2 OS=Homo sapiens OX=9606 GN=PSMD2 PE=1 SV=3
253	211	sp|Q9UG63|ABCF2_HUMAN	181.32	23	4.01E+07	11	11	14	Deamidation (NQ)	71290	ATP-binding cassette sub-family F member 2 OS=Homo sapiens OX=9606 GN=ABCF2 PE=1 SV=2
182	231	sp|P05388|RLA0_HUMAN	181.12	44	1.32E+08	11	10	18	Carbamidomethylation	34274	60S acidic ribosomal protein P0 OS=Homo sapiens OX=9606 GN=RPLP0 PE=1 SV=1
200	184	sp|O00567|NOP56_HUMAN	180.8	25	4.54E+07	12	12	15	Pyro-glu from Q	66050	Nucleolar protein 56 OS=Homo sapiens OX=9606 GN=NOP56 PE=1 SV=4
207	246	sp|Q8IYB3|SRRM1_HUMAN	180.65	18	1.89E+08	10	10	16	Deamidation (NQ)	102335	Serine/arginine repetitive matrix protein 1 OS=Homo sapiens OX=9606 GN=SRRM1 PE=1 SV=2
334	353	sp|P84085|ARF5_HUMAN	180.45	55	1.02E+07	9	2	11		20530	ADP-ribosylation factor 5 OS=Homo sapiens OX=9606 GN=ARF5 PE=1 SV=2
187	168	sp|O00203|AP3B1_HUMAN	180.21	17	4.56E+07	15	14	17	Pyro-glu from Q	121320	AP-3 complex subunit beta-1 OS=Homo sapiens OX=9606 GN=AP3B1 PE=1 SV=3
384	347	sp|Q13310|PABP4_HUMAN	180.21	17	2.89E+06	8	1	8	Carbamidomethylation	70783	Polyadenylate-binding protein 4 OS=Homo sapiens OX=9606 GN=PABPC4 PE=1 SV=1
385	374	sp|Q7Z6Z7|HUWE1_HUMAN	180.14	2	1.28E+07	9	8	9		481896	E3 ubiquitin-protein ligase HUWE1 OS=Homo sapiens OX=9606 GN=HUWE1 PE=1 SV=3
396	389	sp|Q16576|RBBP7_HUMAN	180.09	24	1.61E+07	8	3	9		47820	Histone-binding protein RBBP7 OS=Homo sapiens OX=9606 GN=RBBP7 PE=1 SV=1
243	156	sp|P55786|PSA_HUMAN	179.96	20	4.09E+07	13	13	13		103276	Puromycin-sensitive aminopeptidase OS=Homo sapiens OX=9606 GN=NPEPPS PE=1 SV=2
264	183	sp|P78347|GTF2I_HUMAN	179.83	17	3.68E+07	13	11	13	Deamidation (NQ)	112416	General transcription factor II-I OS=Homo sapiens OX=9606 GN=GTF2I PE=1 SV=2
120	376	sp|P62910|RL32_HUMAN	179.56	54	4.65E+08	13	13	20	Carbamidomethylation	15860	60S ribosomal protein L32 OS=Homo sapiens OX=9606 GN=RPL32 PE=1 SV=2
276	198	sp|Q9Y678|COPG1_HUMAN	179.21	18	3.06E+07	11	9	12	Carbamidomethylation	97718	Coatomer subunit gamma-1 OS=Homo sapiens OX=9606 GN=COPG1 PE=1 SV=1
188	210	sp|Q96GA3|LTV1_HUMAN	179.14	35	1.13E+08	13	13	16	Deamidation (NQ)	54855	Protein LTV1 homolog OS=Homo sapiens OX=9606 GN=LTV1 PE=1 SV=1
319	228	sp|Q9Y230|RUVB2_HUMAN	178.85	26	3.40E+07	10	10	11	Carbamidomethylation	51157	RuvB-like 2 OS=Homo sapiens OX=9606 GN=RUVBL2 PE=1 SV=3
135	285	sp|P62081|RS7_HUMAN	178.58	59	5.29E+08	10	9	21	Deamidation (NQ); Acetylation (Protein N-term)	22127	40S ribosomal protein S7 OS=Homo sapiens OX=9606 GN=RPS7 PE=1 SV=1
191	399	sp|P62805|H4_HUMAN	177.88	59	7.09E+08	9	9	17		11367	Histone H4 OS=Homo sapiens OX=9606 GN=H4C16 PE=1 SV=2
300	324	sp|Q9UHB9|SRP68_HUMAN	177.87	20	3.21E+07	10	10	12		70730	Signal recognition particle subunit SRP68 OS=Homo sapiens OX=9606 GN=SRP68 PE=1 SV=2
247	226	sp|P17480|UBF1_HUMAN	177.85	16	3.59E+07	11	10	13	Pyro-glu from Q	89406	Nucleolar transcription factor 1 OS=Homo sapiens OX=9606 GN=UBTF PE=1 SV=1
201	214	sp|Q9H9B4|SFXN1_HUMAN	177.73	44	1.66E+08	11	10	15	Deamidation (NQ); Pyro-glu from Q	35619	Sideroflexin-1 OS=Homo sapiens OX=9606 GN=SFXN1 PE=1 SV=4
221	223	sp|P60891|PRPS1_HUMAN	177.41	45	7.87E+07	11	11	15	Carbamidomethylation; Deamidation (NQ)	34834	Ribose-phosphate pyrophosphokinase 1 OS=Homo sapiens OX=9606 GN=PRPS1 PE=1 SV=2
248	227	sp|P14625|ENPL_HUMAN	177.22	16	3.28E+07	13	11	14		92469	Endoplasmin OS=Homo sapiens OX=9606 GN=HSP90B1 PE=1 SV=1
214	152	sp|Q15021|CND1_HUMAN	177.05	14	3.53E+07	14	14	14		157182	Condensin complex subunit 1 OS=Homo sapiens OX=9606 GN=NCAPD2 PE=1 SV=3
213	191	sp|Q9Y4L1|HYOU1_HUMAN	176.94	21	3.03E+07	12	12	14		111335	Hypoxia up-regulated protein 1 OS=Homo sapiens OX=9606 GN=HYOU1 PE=1 SV=1
339	304	sp|O00422|SAP18_HUMAN	176.44	64	7.44E+07	10	10	11	Carbamidomethylation	17561	Histone deacetylase complex subunit SAP18 OS=Homo sapiens OX=9606 GN=SAP18 PE=1 SV=1
308	306	sp|P22087|FBRL_HUMAN	176.33	42	1.18E+08	9	9	12		33784	rRNA 2'-O-methyltransferase fibrillarin OS=Homo sapiens OX=9606 GN=FBL PE=1 SV=2
354	317	sp|P27824|CALX_HUMAN	176.08	18	4.31E+07	10	9	10		67568	Calnexin OS=Homo sapiens OX=9606 GN=CANX PE=1 SV=2
220	196	sp|P00338|LDHA_HUMAN	175.44	38	8.13E+07	14	11	15	Carbamidomethylation	36689	L-lactate dehydrogenase A chain OS=Homo sapiens OX=9606 GN=LDHA PE=1 SV=2
297	202	sp|Q14566|MCM6_HUMAN	175.27	15	3.62E+07	11	11	11		92889	DNA replication licensing factor MCM6 OS=Homo sapiens OX=9606 GN=MCM6 PE=1 SV=1
306	286	sp|P14649|MYL6B_HUMAN	175.08	58	4.16E+07	9	7	12	Carbamidomethylation	22764	Myosin light chain 6B OS=Homo sapiens OX=9606 GN=MYL6B PE=1 SV=1
219	161	sp|P06737|PYGL_HUMAN	175.07	20	2.12E+07	15	10	15	Acetylation (Protein N-term)	97149	Glycogen phosphorylase liver form OS=Homo sapiens OX=9606 GN=PYGL PE=1 SV=4
256	403	sp|P46777|RL5_HUMAN	174.53	26	2.55E+08	9	9	13	Pyro-glu from Q	34363	60S ribosomal protein L5 OS=Homo sapiens OX=9606 GN=RPL5 PE=1 SV=3
275	476	sp|P62829|RL23_HUMAN	174.12	52	3.42E+08	7	7	12	Carbamidomethylation	14865	60S ribosomal protein L23 OS=Homo sapiens OX=9606 GN=RPL23 PE=1 SV=1
211	187	sp|P43490|NAMPT_HUMAN	173.65	35	6.12E+07	13	13	15		55521	Nicotinamide phosphoribosyltransferase OS=Homo sapiens OX=9606 GN=NAMPT PE=1 SV=1
189	236	sp|P62258|1433E_HUMAN	173.55	45	5.88E+07	11	8	16	Carbamidomethylation	29174	14-3-3 protein epsilon OS=Homo sapiens OX=9606 GN=YWHAE PE=1 SV=1
277	219	sp|Q9Y2L1|RRP44_HUMAN	173.39	18	4.90E+07	12	11	13	Carbamidomethylation	109003	Exosome complex exonuclease RRP44 OS=Homo sapiens OX=9606 GN=DIS3 PE=1 SV=2
323	247	sp|Q9H3U1|UN45A_HUMAN	173.2	13	1.88E+07	11	10	11		103077	Protein unc-45 homolog A OS=Homo sapiens OX=9606 GN=UNC45A PE=1 SV=1
266	328	sp|O95373|IPO7_HUMAN	172.57	10	5.49E+07	8	7	10	Pyro-glu from Q; Acetylation (Protein N-term)	119516	Importin-7 OS=Homo sapiens OX=9606 GN=IPO7 PE=1 SV=1
338	266	sp|Q9UBF2|COPG2_HUMAN	172.48	17	2.16E+07	9	7	10	Carbamidomethylation	97622	Coatomer subunit gamma-2 OS=Homo sapiens OX=9606 GN=COPG2 PE=1 SV=1
370	402	sp|P30041|PRDX6_HUMAN	172.35	45	5.59E+07	7	7	10	Carbamidomethylation	25035	Peroxiredoxin-6 OS=Homo sapiens OX=9606 GN=PRDX6 PE=1 SV=3
279	255	sp|Q07955|SRSF1_HUMAN	172.03	41	1.25E+08	11	10	13	Carbamidomethylation	27745	Serine/arginine-rich splicing factor 1 OS=Homo sapiens OX=9606 GN=SRSF1 PE=1 SV=2
349	261	sp|Q14203|DCTN1_HUMAN	172.01	10	2.07E+07	10	9	10		141694	Dynactin subunit 1 OS=Homo sapiens OX=9606 GN=DCTN1 PE=1 SV=3
294	400	sp|Q07020|RL18_HUMAN	171.92	42	2.38E+08	8	8	12	Carbamidomethylation	21634	60S ribosomal protein L18 OS=Homo sapiens OX=9606 GN=RPL18 PE=1 SV=2
281	302	sp|P07910|HNRPC_HUMAN	171.7	31	1.62E+08	10	10	13	Pyro-glu from Q	33670	Heterogeneous nuclear ribonucleoproteins C1/C2 OS=Homo sapiens OX=9606 GN=HNRNPC PE=1 SV=4
270	245	sp|Q99832|TCPH_HUMAN	171.59	26	3.40E+07	10	10	13	Carbamidomethylation; Acetylation (Protein N-term)	59367	T-complex protein 1 subunit eta OS=Homo sapiens OX=9606 GN=CCT7 PE=1 SV=2
292	272	sp|Q9BUJ2|HNRL1_HUMAN	171.23	15	3.32E+07	11	10	12	Carbamidomethylation; Pyro-glu from Q	95739	Heterogeneous nuclear ribonucleoprotein U-like protein 1 OS=Homo sapiens OX=9606 GN=HNRNPUL1 PE=1 SV=2
274	460	sp|P0DP24|CALM2_HUMAN	170.41	60	9.79E+07	8	8	13	Deamidation (NQ); Pyro-glu from E; Acetylation (Protein N-term)	16838	Calmodulin-2 OS=Homo sapiens OX=9606 GN=CALM2 PE=1 SV=1
348	383	sp|P28289|TMOD1_HUMAN	169.78	29	4.23E+07	8	7	10		40569	Tropomodulin-1 OS=Homo sapiens OX=9606 GN=TMOD1 PE=1 SV=1
310	342	sp|P62195|PRS8_HUMAN	169.67	29	2.71E+07	8	8	12	Deamidation (NQ)	45626	26S proteasome regulatory subunit 8 OS=Homo sapiens OX=9606 GN=PSMC5 PE=1 SV=1
268	205	sp|Q7L014|DDX46_HUMAN	169.54	12	3.72E+07	11	11	12	Carbamidomethylation; Pyro-glu from Q	117362	Probable ATP-dependent RNA helicase DDX46 OS=Homo sapiens OX=9606 GN=DDX46 PE=1 SV=2
301	375	sp|P67809|YBOX1_HUMAN	169.47	42	3.30E+07	9	5	11	Deamidation (NQ); Pyro-glu from E	35924	Y-box-binding protein 1 OS=Homo sapiens OX=9606 GN=YBX1 PE=1 SV=3
238	254	sp|Q93008|USP9X_HUMAN	169.44	4	1.33E+07	11	10	11		290461	Probable ubiquitin carboxyl-terminal hydrolase FAF-X OS=Homo sapiens OX=9606 GN=USP9X PE=1 SV=4
129	293	sp|P62280|RS11_HUMAN	169.36	58	2.39E+08	13	12	23	Carbamidomethylation; Deamidation (NQ); Pyro-glu from E; Pyro-glu from Q	18431	40S ribosomal protein S11 OS=Homo sapiens OX=9606 GN=RPS11 PE=1 SV=3
314	387	sp|P49792|RBP2_HUMAN	168.82	3	9.06E+06	6	6	6		358201	E3 SUMO-protein ligase RanBP2 OS=Homo sapiens OX=9606 GN=RANBP2 PE=1 SV=2
321	215	sp|P08243|ASNS_HUMAN	168.81	27	4.52E+07	11	11	11	Carbamidomethylation; Deamidation (NQ)	64370	Asparagine synthetase [glutamine-hydrolyzing] OS=Homo sapiens OX=9606 GN=ASNS PE=1 SV=4
239	284	sp|P07197|NFM_HUMAN	168.67	12	1.42E+07	8	7	11	Pyro-glu from E; Pyro-glu from Q	102472	Neurofilament medium polypeptide OS=Homo sapiens OX=9606 GN=NEFM PE=1 SV=3
307	297	sp|O15143|ARC1B_HUMAN	168.66	32	4.65E+07	9	8	12	Carbamidomethylation; Pyro-glu from E; Acetylation (Protein N-term)	40950	Actin-related protein 2/3 complex subunit 1B OS=Homo sapiens OX=9606 GN=ARPC1B PE=1 SV=3
251	452	sp|P06753|TPM3_HUMAN	168.35	29	1.16E+08	9	5	13		32950	Tropomyosin alpha-3 chain OS=Homo sapiens OX=9606 GN=TPM3 PE=1 SV=2
450	345	sp|P28331|NDUS1_HUMAN	168.34	15	2.04E+07	8	8	8		79468	NADH-ubiquinone oxidoreductase 75 kDa subunit mitochondrial OS=Homo sapiens OX=9606 GN=NDUFS1 PE=1 SV=3
259	222	sp|Q96T37|RBM15_HUMAN	168.28	18	4.04E+07	10	10	11		107188	RNA-binding protein 15 OS=Homo sapiens OX=9606 GN=RBM15 PE=1 SV=2
449	344	sp|Q13347|EIF3I_HUMAN	167.87	33	3.44E+07	8	8	8	Carbamidomethylation	36502	Eukaryotic translation initiation factor 3 subunit I OS=Homo sapiens OX=9606 GN=EIF3I PE=1 SV=1
250	358	sp|P31689|DNJA1_HUMAN	167.76	29	3.73E+07	9	7	14	Carbamidomethylation; Deamidation (NQ)	44868	DnaJ homolog subfamily A member 1 OS=Homo sapiens OX=9606 GN=DNAJA1 PE=1 SV=2
371	427	sp|P35637|FUS_HUMAN	167.76	20	7.77E+07	8	5	10	Pyro-glu from Q	53426	RNA-binding protein FUS OS=Homo sapiens OX=9606 GN=FUS PE=1 SV=1
117	608	sp|P62841|RS15_HUMAN	167.55	53	4.63E+08	6	5	24	Deamidation (NQ); Pyro-glu from E	17040	40S ribosomal protein S15 OS=Homo sapiens OX=9606 GN=RPS15 PE=1 SV=2
356	346	sp|P62995|TRA2B_HUMAN	166.97	34	6.97E+07	9	7	10	Carbamidomethylation; Acetylation (Protein N-term)	33666	Transformer-2 protein homolog beta OS=Homo sapiens OX=9606 GN=TRA2B PE=1 SV=1
226	370	sp|P62244|RS15A_HUMAN	166.21	60	2.81E+08	9	9	15	Carbamidomethylation; Pyro-glu from Q	14840	40S ribosomal protein S15a OS=Homo sapiens OX=9606 GN=RPS15A PE=1 SV=2
227	424	sp|P46778|RL21_HUMAN	165.84	47	2.06E+08	10	9	14	Deamidation (NQ); Pyro-glu from E	18565	60S ribosomal protein L21 OS=Homo sapiens OX=9606 GN=RPL21 PE=1 SV=2
373	500	sp|P62888|RL30_HUMAN	165.34	55	5.47E+07	7	7	10	Carbamidomethylation	12784	60S ribosomal protein L30 OS=Homo sapiens OX=9606 GN=RPL30 PE=1 SV=2
324	257	sp|P06493|CDK1_HUMAN	165.16	40	5.22E+07	10	9	11		34095	Cyclin-dependent kinase 1 OS=Homo sapiens OX=9606 GN=CDK1 PE=1 SV=3
146	200	sp|O75369|FLNB_HUMAN	165.15	10	2.58E+07	20	16	20	Carbamidomethylation	278162	Filamin-B OS=Homo sapiens OX=9606 GN=FLNB PE=1 SV=2
543	700	sp|P63241|IF5A1_HUMAN	165.13	43	1.59E+07	5	5	6	Carbamidomethylation	16832	Eukaryotic translation initiation factor 5A-1 OS=Homo sapiens OX=9606 GN=EIF5A PE=1 SV=2
352	262	sp|Q5JTH9|RRP12_HUMAN	165.12	9	5.90E+07	10	10	10		143702	RRP12-like protein OS=Homo sapiens OX=9606 GN=RRP12 PE=1 SV=2
458	397	sp|P08865|RSSA_HUMAN	164.94	43	3.39E+07	8	8	8	Carbamidomethylation; Acetylation (Protein N-term)	32854	40S ribosomal protein SA OS=Homo sapiens OX=9606 GN=RPSA PE=1 SV=4
372	428	sp|Q92804|RBP56_HUMAN	164.74	20	3.65E+07	8	5	10	Pyro-glu from Q	61830	TATA-binding protein-associated factor 2N OS=Homo sapiens OX=9606 GN=TAF15 PE=1 SV=1
240	303	sp|P27635|RL10_HUMAN	164.64	47	1.66E+08	12	10	13	Carbamidomethylation; Pyro-glu from E	24577	60S ribosomal protein L10 OS=Homo sapiens OX=9606 GN=RPL10 PE=1 SV=5
574	469	sp|Q13148|TADBP_HUMAN	164.55	21	3.59E+07	6	6	6		44740	TAR DNA-binding protein 43 OS=Homo sapiens OX=9606 GN=TARDBP PE=1 SV=1
203	316	sp|P13010|XRCC5_HUMAN	163.85	13	4.36E+07	11	11	15	Carbamidomethylation	82705	X-ray repair cross-complementing protein 5 OS=Homo sapiens OX=9606 GN=XRCC5 PE=1 SV=3
358	300	sp|Q7L0Y3|TM10C_HUMAN	163.48	27	2.35E+07	9	9	10	Carbamidomethylation	47347	tRNA methyltransferase 10 homolog C OS=Homo sapiens OX=9606 GN=TRMT10C PE=1 SV=2
305	242	sp|Q9UJS0|S2513_HUMAN	163.35	19	4.27E+07	11	11	11		74176	Electrogenic aspartate/glutamate antiporter SLC25A13 mitochondrial OS=Homo sapiens OX=9606 GN=SLC25A13 PE=1 SV=2
353	294	sp|Q14739|LBR_HUMAN	163.24	18	5.91E+07	9	9	10		70703	Delta(14)-sterol reductase LBR OS=Homo sapiens OX=9606 GN=LBR PE=1 SV=2
434	339	sp|Q9NUU7|DD19A_HUMAN	163.19	20	6.43E+06	8	3	8		53975	ATP-dependent RNA helicase DDX19A OS=Homo sapiens OX=9606 GN=DDX19A PE=1 SV=1
290	203	sp|Q8N1F7|NUP93_HUMAN	163.12	18	4.48E+07	12	10	12	Carbamidomethylation	93488	Nuclear pore complex protein Nup93 OS=Homo sapiens OX=9606 GN=NUP93 PE=1 SV=2
267	199	sp|Q02880|TOP2B_HUMAN	163.06	8	5.57E+06	12	4	13	Carbamidomethylation	183266	DNA topoisomerase 2-beta OS=Homo sapiens OX=9606 GN=TOP2B PE=1 SV=3
333	340	sp|Q15717|ELAV1_HUMAN	162.75	36	4.52E+07	8	8	10		36092	ELAV-like protein 1 OS=Homo sapiens OX=9606 GN=ELAVL1 PE=1 SV=2
312	474	sp|Q01081|U2AF1_HUMAN	162.67	31	9.47E+07	7	7	12	Carbamidomethylation; Deamidation (NQ); Acetylation (Protein N-term)	27872	Splicing factor U2AF 35 kDa subunit OS=Homo sapiens OX=9606 GN=U2AF1 PE=1 SV=3
491	440	sp|Q6UN15|FIP1_HUMAN	162.54	18	1.77E+07	6	6	6	Deamidation (NQ)	66526	Pre-mRNA 3'-end-processing factor FIP1 OS=Homo sapiens OX=9606 GN=FIP1L1 PE=1 SV=1
136	354	sp|P62979|RS27A_HUMAN	162.4	56	2.28E+07	10	3	23	Carbamidomethylation; Deamidation (NQ); Pyro-glu from E	17965	Ubiquitin-40S ribosomal protein S27a OS=Homo sapiens OX=9606 GN=RPS27A PE=1 SV=2
291	240	sp|P48444|COPD_HUMAN	162.32	27	4.64E+07	10	10	11		57210	Coatomer subunit delta OS=Homo sapiens OX=9606 GN=ARCN1 PE=1 SV=1
316	241	sp|Q04637|IF4G1_HUMAN	162.28	8	1.28E+07	10	9	10		175490	Eukaryotic translation initiation factor 4 gamma 1 OS=Homo sapiens OX=9606 GN=EIF4G1 PE=1 SV=4
325	259	sp|P12956|XRCC6_HUMAN	162.2	21	4.15E+07	10	10	10		69843	X-ray repair cross-complementing protein 6 OS=Homo sapiens OX=9606 GN=XRCC6 PE=1 SV=2
422	334	sp|Q15084|PDIA6_HUMAN	162.01	24	8.65E+07	8	8	8		48121	Protein disulfide-isomerase A6 OS=Homo sapiens OX=9606 GN=PDIA6 PE=1 SV=1
299	313	sp|P67936|TPM4_HUMAN	161.9	43	4.55E+07	10	6	12	Carbamidomethylation	28522	Tropomyosin alpha-4 chain OS=Homo sapiens OX=9606 GN=TPM4 PE=1 SV=3
402	292	sp|P60228|EIF3E_HUMAN	161.71	24	4.55E+07	9	9	9	Pyro-glu from Q	52221	Eukaryotic translation initiation factor 3 subunit E OS=Homo sapiens OX=9606 GN=EIF3E PE=1 SV=1
365	357	sp|P62917|RL8_HUMAN	161.65	40	1.28E+08	8	8	10	Carbamidomethylation	28025	60S ribosomal protein L8 OS=Homo sapiens OX=9606 GN=RPL8 PE=1 SV=2
598	678	sp|Q15287|RNPS1_HUMAN	161.59	21	1.19E+08	4	4	6		34208	RNA-binding protein with serine-rich domain 1 OS=Homo sapiens OX=9606 GN=RNPS1 PE=1 SV=1
298	279	sp|P36507|MP2K2_HUMAN	161.03	29	1.55E+07	10	5	11	Carbamidomethylation	44424	Dual specificity mitogen-activated protein kinase kinase 2 OS=Homo sapiens OX=9606 GN=MAP2K2 PE=1 SV=1
423	355	sp|P50990|TCPQ_HUMAN	160.9	18	2.40E+07	8	8	8		59621	T-complex protein 1 subunit theta OS=Homo sapiens OX=9606 GN=CCT8 PE=1 SV=4
389	280	sp|Q14683|SMC1A_HUMAN	160.86	8	1.47E+07	9	9	9	Pyro-glu from Q	143233	Structural maintenance of chromosomes protein 1A OS=Homo sapiens OX=9606 GN=SMC1A PE=1 SV=2
664	567	sp|P05198|IF2A_HUMAN	160.71	24	2.18E+07	5	5	5		36112	Eukaryotic translation initiation factor 2 subunit 1 OS=Homo sapiens OX=9606 GN=EIF2S1 PE=1 SV=3
287	495	sp|P05387|RLA2_HUMAN	160.44	96	1.68E+08	8	7	13	Deamidation (NQ)	11665	60S acidic ribosomal protein P2 OS=Homo sapiens OX=9606 GN=RPLP2 PE=1 SV=1
510	481	sp|O00303|EIF3F_HUMAN	159.82	25	3.17E+07	6	6	7		37564	Eukaryotic translation initiation factor 3 subunit F OS=Homo sapiens OX=9606 GN=EIF3F PE=1 SV=1
490	434	sp|Q6NYC1|JMJD6_HUMAN	159.71	23	3.09E+07	7	6	7		46462	Bifunctional arginine demethylase and lysyl-hydroxylase JMJD6 OS=Homo sapiens OX=9606 GN=JMJD6 PE=1 SV=1
315	251	sp|P23246|SFPQ_HUMAN	159.48	18	3.25E+07	10	9	10		76150	Splicing factor proline- and glutamine-rich OS=Homo sapiens OX=9606 GN=SFPQ PE=1 SV=2
295	665	sp|P53985|MOT1_HUMAN	158.8	11	8.81E+07	6	6	12	Pyro-glu from E	53944	Monocarboxylate transporter 1 OS=Homo sapiens OX=9606 GN=SLC16A1 PE=1 SV=3
383	275	sp|Q5T9A4|ATD3B_HUMAN	158.79	19	1.03E+07	9	4	9	Pyro-glu from Q; Acetylation (Protein N-term)	72573	ATPase family AAA domain-containing protein 3B OS=Homo sapiens OX=9606 GN=ATAD3B PE=1 SV=1
485	386	sp|Q86VM9|ZCH18_HUMAN	158.59	11	2.68E+07	7	7	7		106379	Zinc finger CCCH domain-containing protein 18 OS=Homo sapiens OX=9606 GN=ZC3H18 PE=1 SV=2
662	555	sp|Q969V3|NCLN_HUMAN	158.48	13	1.34E+07	5	5	5		62974	BOS complex subunit NCLN OS=Homo sapiens OX=9606 GN=NCLN PE=1 SV=2
418	368	sp|Q5T200|ZC3HD_HUMAN	158.47	7	1.20E+07	8	8	8		196635	Zinc finger CCCH domain-containing protein 13 OS=Homo sapiens OX=9606 GN=ZC3H13 PE=1 SV=1
392	557	sp|P08708|RS17_HUMAN	158.45	57	5.85E+07	7	7	9	Carbamidomethylation	15550	40S ribosomal protein S17 OS=Homo sapiens OX=9606 GN=RPS17 PE=1 SV=2
341	356	sp|Q9BU76|MMTA2_HUMAN	158.45	33	9.18E+07	8	8	11	Pyro-glu from E; Acetylation (Protein N-term)	29412	Multiple myeloma tumor-associated protein 2 OS=Homo sapiens OX=9606 GN=MMTAG2 PE=1 SV=1
518	562	sp|P62937|PPIA_HUMAN	157.45	36	4.65E+07	6	6	7	Carbamidomethylation	18012	Peptidyl-prolyl cis-trans isomerase A OS=Homo sapiens OX=9606 GN=PPIA PE=1 SV=2
419	455	sp|P58107|EPIPL_HUMAN	156.94	2	8.72E+06	7	4	7		555666	Epiplakin OS=Homo sapiens OX=9606 GN=EPPK1 PE=1 SV=3
331	305	sp|Q02750|MP2K1_HUMAN	156.85	28	1.00E+07	10	5	11	Carbamidomethylation	43439	Dual specificity mitogen-activated protein kinase kinase 1 OS=Homo sapiens OX=9606 GN=MAP2K1 PE=1 SV=2
477	405	sp|Q99729|ROAA_HUMAN	156.69	23	2.96E+07	7	6	7	Carbamidomethylation	36225	Heterogeneous nuclear ribonucleoprotein A/B OS=Homo sapiens OX=9606 GN=HNRNPAB PE=1 SV=2
318	363	sp|Q9UMS4|PRP19_HUMAN	156.63	32	3.45E+07	10	8	11	Carbamidomethylation	55181	Pre-mRNA-processing factor 19 OS=Homo sapiens OX=9606 GN=PRPF19 PE=1 SV=1
457	396	sp|Q9Y5L0|TNPO3_HUMAN	156.43	10	8.95E+06	8	6	8		104203	Transportin-3 OS=Homo sapiens OX=9606 GN=TNPO3 PE=1 SV=3
360	326	sp|O43592|XPOT_HUMAN	156.24	11	1.82E+07	8	8	8	Acetylation (Protein N-term)	109964	Exportin-T OS=Homo sapiens OX=9606 GN=XPOT PE=1 SV=2
345	486	sp|P61163|ACTZ_HUMAN	156.19	29	1.42E+07	8	5	9	Acetylation (Protein N-term)	42614	Alpha-centractin OS=Homo sapiens OX=9606 GN=ACTR1A PE=1 SV=1
511	484	sp|P19784|CSK22_HUMAN	156.09	22	1.63E+07	6	5	7		41213	Casein kinase II subunit alpha' OS=Homo sapiens OX=9606 GN=CSNK2A2 PE=1 SV=1
337	265	sp|P43686|PRS6B_HUMAN	155.48	35	2.96E+07	11	11	11	Acetylation (Protein N-term)	47366	26S proteasome regulatory subunit 6B OS=Homo sapiens OX=9606 GN=PSMC4 PE=1 SV=2
257	552	sp|P16402|H13_HUMAN	155.47	25	3.76E+06	7	1	11	Acetylation (Protein N-term)	22350	Histone H1.3 OS=Homo sapiens OX=9606 GN=H1-3 PE=1 SV=2
229	551	sp|P10412|H14_HUMAN	155.41	25	4.13E+07	7	1	12	Acetylation (Protein N-term)	21865	Histone H1.4 OS=Homo sapiens OX=9606 GN=H1-4 PE=1 SV=2
487	407	sp|P46782|RS5_HUMAN	155.19	46	5.90E+07	7	7	7	Carbamidomethylation; Acetylation (Protein N-term)	22876	40S ribosomal protein S5 OS=Homo sapiens OX=9606 GN=RPS5 PE=1 SV=4
455	381	sp|Q96GQ7|DDX27_HUMAN	155.18	10	2.13E+07	7	7	7		89835	Probable ATP-dependent RNA helicase DDX27 OS=Homo sapiens OX=9606 GN=DDX27 PE=1 SV=2
408	439	sp|Q9NZR1|TMOD2_HUMAN	154.91	29	3.16E+07	6	6	7		39595	Tropomodulin-2 OS=Homo sapiens OX=9606 GN=TMOD2 PE=1 SV=1
427	429	sp|Q9Y262|EIF3L_HUMAN	154.57	14	1.38E+07	7	6	8		66727	Eukaryotic translation initiation factor 3 subunit L OS=Homo sapiens OX=9606 GN=EIF3L PE=1 SV=1
228	550	sp|P16403|H12_HUMAN	154.35	26	2.92E+07	7	1	12	Acetylation (Protein N-term)	21365	Histone H1.2 OS=Homo sapiens OX=9606 GN=H1-2 PE=1 SV=2
293	330	sp|Q13838|DX39B_HUMAN	154.13	19	2.70E+06	8	1	11		48991	Spliceosome RNA helicase DDX39B OS=Homo sapiens OX=9606 GN=DDX39B PE=1 SV=1
222	289	sp|O15145|ARPC3_HUMAN	153.97	61	1.55E+08	11	9	15	Pyro-glu from Q	20547	Actin-related protein 2/3 complex subunit 3 OS=Homo sapiens OX=9606 GN=ARPC3 PE=1 SV=3
327	269	sp|Q6PI48|SYDM_HUMAN	153.96	20	3.54E+07	10	10	10		73563	Aspartate--tRNA ligase mitochondrial OS=Homo sapiens OX=9606 GN=DARS2 PE=1 SV=1
448	343	sp|P04181|OAT_HUMAN	153.8	25	1.98E+07	8	8	8	Carbamidomethylation	48535	Ornithine aminotransferase mitochondrial OS=Homo sapiens OX=9606 GN=OAT PE=1 SV=1
479	451	sp|Q9UBX3|DIC_HUMAN	153.68	27	1.24E+07	6	6	7		31282	Mitochondrial dicarboxylate carrier OS=Homo sapiens OX=9606 GN=SLC25A10 PE=1 SV=2
155	691	sp|O60814|H2B1K_HUMAN	153.62	36	1.06E+08	7	2	19	Deamidation (NQ); Pyro-glu from Q	13890	Histone H2B type 1-K OS=Homo sapiens OX=9606 GN=H2BC12 PE=1 SV=3
424	362	sp|P24752|THIL_HUMAN	153.59	28	2.99E+07	8	7	8	Carbamidomethylation	45200	Acetyl-CoA acetyltransferase mitochondrial OS=Homo sapiens OX=9606 GN=ACAT1 PE=1 SV=1
192	406	sp|P62249|RS16_HUMAN	153.55	49	2.40E+08	9	8	17	Deamidation (NQ)	16445	40S ribosomal protein S16 OS=Homo sapiens OX=9606 GN=RPS16 PE=1 SV=2
286	493	sp|P18621|RL17_HUMAN	153.55	40	2.14E+08	7	7	13	Carbamidomethylation; Pyro-glu from E; Pyro-glu from Q	21397	60S ribosomal protein L17 OS=Homo sapiens OX=9606 GN=RPL17 PE=1 SV=3
359	307	sp|Q9P035|HACD3_HUMAN	152.97	29	5.65E+07	9	7	10	Acetylation (Protein N-term)	43160	Very-long-chain (3R)-3-hydroxyacyl-CoA dehydratase 3 OS=Homo sapiens OX=9606 GN=HACD3 PE=1 SV=2
506	436	sp|P33992|MCM5_HUMAN	152.54	11	2.04E+07	6	6	6		82286	DNA replication licensing factor MCM5 OS=Homo sapiens OX=9606 GN=MCM5 PE=1 SV=5
152	482	sp|P61254|RL26_HUMAN	152.43	41	4.99E+07	10	1	19	Deamidation (NQ)	17258	60S ribosomal protein L26 OS=Homo sapiens OX=9606 GN=RPL26 PE=1 SV=1
431	457	sp|O00429|DNM1L_HUMAN	152.25	12	5.48E+06	7	5	7	Acetylation (Protein N-term)	81877	Dynamin-1-like protein OS=Homo sapiens OX=9606 GN=DNM1L PE=1 SV=2
336	258	sp|P25440|BRD2_HUMAN	152.21	17	3.83E+07	10	9	10		88061	Bromodomain-containing protein 2 OS=Homo sapiens OX=9606 GN=BRD2 PE=1 SV=2
546	449	sp|Q9UMR2|DD19B_HUMAN	152.12	16	1.73E+06	6	1	6	Acetylation (Protein N-term)	53927	ATP-dependent RNA helicase DDX19B OS=Homo sapiens OX=9606 GN=DDX19B PE=1 SV=1
273	433	sp|P62753|RS6_HUMAN	151.94	26	2.77E+08	9	7	13	Carbamidomethylation; Oxidation (M); Pyro-glu from Q	28681	40S ribosomal protein S6 OS=Homo sapiens OX=9606 GN=RPS6 PE=1 SV=1
167	686	sp|P33778|H2B1B_HUMAN	151.64	36	6.87E+07	7	2	19	Deamidation (NQ); Pyro-glu from Q	13950	Histone H2B type 1-B OS=Homo sapiens OX=9606 GN=H2BC3 PE=1 SV=2
456	385	sp|Q8WVM8|SCFD1_HUMAN	151.43	18	1.84E+07	7	7	7	Acetylation (Protein N-term)	72380	Sec1 family domain-containing protein 1 OS=Homo sapiens OX=9606 GN=SCFD1 PE=1 SV=4
342	408	sp|P07741|APT_HUMAN	151.3	46	3.58E+07	6	6	9	Carbamidomethylation	19608	Adenine phosphoribosyltransferase OS=Homo sapiens OX=9606 GN=APRT PE=1 SV=2
234	320	sp|Q7Z6E9|RBBP6_HUMAN	151.29	5	2.55E+07	8	8	10		201563	E3 ubiquitin-protein ligase RBBP6 OS=Homo sapiens OX=9606 GN=RBBP6 PE=1 SV=1
212	270	sp|P26373|RL13_HUMAN	151.19	45	3.85E+08	11	10	16	Deamidation (NQ)	24261	60S ribosomal protein L13 OS=Homo sapiens OX=9606 GN=RPL13 PE=1 SV=4
468	572	sp|P39019|RS19_HUMAN	151.11	36	3.45E+07	8	8	8		16060	40S ribosomal protein S19 OS=Homo sapiens OX=9606 GN=RPS19 PE=1 SV=2
515	509	sp|Q99986|VRK1_HUMAN	150.98	18	2.96E+07	6	6	7		45476	Serine/threonine-protein kinase VRK1 OS=Homo sapiens OX=9606 GN=VRK1 PE=1 SV=1
328	271	sp|Q7L2E3|DHX30_HUMAN	150.41	9	1.82E+07	10	9	11		133938	ATP-dependent RNA helicase DHX30 OS=Homo sapiens OX=9606 GN=DHX30 PE=1 SV=1
705	637	sp|Q8NE71|ABCF1_HUMAN	150.26	7	6.31E+06	4	4	4		95926	ATP-binding cassette sub-family F member 1 OS=Homo sapiens OX=9606 GN=ABCF1 PE=1 SV=2
317	318	sp|P36776|LONM_HUMAN	150.08	13	1.55E+07	10	8	11		106489	Lon protease homolog mitochondrial OS=Homo sapiens OX=9606 GN=LONP1 PE=1 SV=2
363	349	sp|P48735|IDHP_HUMAN	150.08	20	3.33E+07	9	8	9		50909	Isocitrate dehydrogenase [NADP] mitochondrial OS=Homo sapiens OX=9606 GN=IDH2 PE=1 SV=2
403	310	sp|P46459|NSF_HUMAN	149.92	15	2.58E+07	9	8	9		82594	Vesicle-fusing ATPase OS=Homo sapiens OX=9606 GN=NSF PE=1 SV=3
364	350	sp|P61981|1433G_HUMAN	149.77	34	1.66E+07	8	5	10	Acetylation (Protein N-term)	28303	14-3-3 protein gamma OS=Homo sapiens OX=9606 GN=YWHAG PE=1 SV=2
489	432	sp|Q9H9A6|LRC40_HUMAN	149.4	15	1.56E+07	7	6	7		68250	Leucine-rich repeat-containing protein 40 OS=Homo sapiens OX=9606 GN=LRRC40 PE=1 SV=1
390	322	sp|P68400|CSK21_HUMAN	149.39	28	3.57E+07	8	7	8		45144	Casein kinase II subunit alpha OS=Homo sapiens OX=9606 GN=CSNK2A1 PE=1 SV=1
577	485	sp|Q9UJZ1|STML2_HUMAN	149.39	25	2.61E+07	6	6	6		38534	Stomatin-like protein 2 mitochondrial OS=Homo sapiens OX=9606 GN=STOML2 PE=1 SV=1
436	380	sp|P17858|PFKAL_HUMAN	149.35	12	1.86E+07	7	5	8		85018	ATP-dependent 6-phosphofructokinase liver type OS=Homo sapiens OX=9606 GN=PFKL PE=1 SV=6
425	409	sp|Q9Y265|RUVB1_HUMAN	149.1	27	3.23E+07	8	8	8		50228	RuvB-like 1 OS=Homo sapiens OX=9606 GN=RUVBL1 PE=1 SV=1
376	566	sp|P27348|1433T_HUMAN	149.03	25	1.14E+07	6	2	10	Pyro-glu from E	27764	14-3-3 protein theta OS=Homo sapiens OX=9606 GN=YWHAQ PE=1 SV=1
435	373	sp|Q9Y3I0|RTCB_HUMAN	148.95	23	2.97E+07	7	7	7		55210	RNA-splicing ligase RtcB homolog OS=Homo sapiens OX=9606 GN=RTCB PE=1 SV=1
265	224	sp|O94906|PRP6_HUMAN	148.84	14	3.15E+07	12	12	13	Deamidation (NQ)	106925	Pre-mRNA-processing factor 6 OS=Homo sapiens OX=9606 GN=PRPF6 PE=1 SV=1
542	641	sp|Q9Y608|LRRF2_HUMAN	148.71	9	2.36E+07	5	5	5	Pyro-glu from Q	82171	Leucine-rich repeat flightless-interacting protein 2 OS=Homo sapiens OX=9606 GN=LRRFIP2 PE=1 SV=1
151	410	sp|Q9UNX3|RL26L_HUMAN	148.63	47	1.03E+07	11	2	19	Deamidation (NQ)	17256	60S ribosomal protein L26-like 1 OS=Homo sapiens OX=9606 GN=RPL26L1 PE=1 SV=1
407	414	sp|O75400|PR40A_HUMAN	148.27	12	2.05E+07	8	8	9	Pyro-glu from Q	108805	Pre-mRNA-processing factor 40 homolog A OS=Homo sapiens OX=9606 GN=PRPF40A PE=1 SV=2
343	563	sp|P62266|RS23_HUMAN	147.96	49	1.96E+08	7	7	10	Carbamidomethylation	15808	40S ribosomal protein S23 OS=Homo sapiens OX=9606 GN=RPS23 PE=1 SV=3
330	298	sp|Q13242|SRSF9_HUMAN	147.95	41	3.87E+07	9	8	11	Carbamidomethylation	25542	Serine/arginine-rich splicing factor 9 OS=Homo sapiens OX=9606 GN=SRSF9 PE=1 SV=1
635	585	sp|P49588|SYAC_HUMAN	147.82	8	6.43E+06	5	5	5		106810	Alanine--tRNA ligase cytoplasmic OS=Homo sapiens OX=9606 GN=AARS1 PE=1 SV=2
405	359	sp|Q16795|NDUA9_HUMAN	147.82	24	1.95E+07	8	8	9		42510	NADH dehydrogenase [ubiquinone] 1 alpha subcomplex subunit 9 mitochondrial OS=Homo sapiens OX=9606 GN=NDUFA9 PE=1 SV=2
463	477	sp|Q7L2H7|EIF3M_HUMAN	147.59	25	2.39E+07	6	6	8	Acetylation (Protein N-term)	42503	Eukaryotic translation initiation factor 3 subunit M OS=Homo sapiens OX=9606 GN=EIF3M PE=1 SV=1
397	394	sp|Q9H0U4|RAB1B_HUMAN	147.28	40	2.24E+07	7	5	9	Acetylation (Protein N-term)	22171	Ras-related protein Rab-1B OS=Homo sapiens OX=9606 GN=RAB1B PE=1 SV=1
505	430	sp|Q8WWY3|PRP31_HUMAN	146.95	18	2.03E+07	6	6	6		55456	U4/U6 small nuclear ribonucleoprotein Prp31 OS=Homo sapiens OX=9606 GN=PRPF31 PE=1 SV=2
508	473	sp|P21796|VDAC1_HUMAN	146.86	36	2.28E+07	6	5	7		30773	Voltage-dependent anion-selective channel protein 1 OS=Homo sapiens OX=9606 GN=VDAC1 PE=1 SV=2
464	498	sp|O43390|HNRPR_HUMAN	146.72	13	1.93E+07	7	4	8		70943	Heterogeneous nuclear ribonucleoprotein R OS=Homo sapiens OX=9606 GN=HNRNPR PE=1 SV=1
183	267	sp|P40429|RL13A_HUMAN	146.49	42	3.73E+08	14	13	17	Acetylation (Protein N-term)	23577	60S ribosomal protein L13a OS=Homo sapiens OX=9606 GN=RPL13A PE=1 SV=2
340	321	sp|P62269|RS18_HUMAN	146.06	51	1.21E+08	9	7	11	Deamidation (NQ)	17719	40S ribosomal protein S18 OS=Homo sapiens OX=9606 GN=RPS18 PE=1 SV=3
561	548	sp|Q9UHI6|DDX20_HUMAN	145.96	14	7.97E+06	5	5	5	Acetylation (Protein N-term)	92241	Probable ATP-dependent RNA helicase DDX20 OS=Homo sapiens OX=9606 GN=DDX20 PE=1 SV=2
171	277	sp|P46781|RS9_HUMAN	145.49	45	4.08E+08	14	14	19	Pyro-glu from E; Pyro-glu from Q	22591	40S ribosomal protein S9 OS=Homo sapiens OX=9606 GN=RPS9 PE=1 SV=3
303	539	sp|Q13151|ROA0_HUMAN	145.42	24	6.58E+07	6	4	12		30841	Heterogeneous nuclear ribonucleoprotein A0 OS=Homo sapiens OX=9606 GN=HNRNPA0 PE=1 SV=1
509	479	sp|Q9BQI0|AIF1L_HUMAN	145.2	50	6.65E+07	6	6	7	Carbamidomethylation	17068	Allograft inflammatory factor 1-like OS=Homo sapiens OX=9606 GN=AIF1L PE=1 SV=1
429	450	sp|P50454|SERPH_HUMAN	145.19	24	2.17E+07	7	7	8		46441	Serpin H1 OS=Homo sapiens OX=9606 GN=SERPINH1 PE=1 SV=2
440	443	sp|Q9UNF1|MAGD2_HUMAN	145.01	14	7.87E+06	6	6	6		64954	Melanoma-associated antigen D2 OS=Homo sapiens OX=9606 GN=MAGED2 PE=1 SV=2
410	488	sp|Q02543|RL18A_HUMAN	144.97	33	1.12E+08	7	7	8	Carbamidomethylation	20762	60S ribosomal protein L18a OS=Homo sapiens OX=9606 GN=RPL18A PE=1 SV=2
329	290	sp|O00425|IF2B3_HUMAN	144.89	22	1.29E+07	9	6	11		63705	Insulin-like growth factor 2 mRNA-binding protein 3 OS=Homo sapiens OX=9606 GN=IGF2BP3 PE=1 SV=2
581	534	sp|P51532|SMCA4_HUMAN	144.87	4	1.08E+07	5	5	5		184644	Transcription activator BRG1 OS=Homo sapiens OX=9606 GN=SMARCA4 PE=1 SV=2
378	632	sp|Q16777|H2A2C_HUMAN	144.72	50	2.82E+06	4	1	8		13988	Histone H2A type 2-C OS=Homo sapiens OX=9606 GN=H2AC20 PE=1 SV=4
575	475	sp|O14908|GIPC1_HUMAN	144.68	25	1.54E+07	6	6	6		36049	PDZ domain-containing protein GIPC1 OS=Homo sapiens OX=9606 GN=GIPC1 PE=1 SV=2
550	483	sp|P24539|AT5F1_HUMAN	144.44	27	3.06E+07	6	6	6	Pyro-glu from Q	28909	ATP synthase F(0) complex subunit B1 mitochondrial OS=Homo sapiens OX=9606 GN=ATP5PB PE=1 SV=2
350	516	sp|P46783|RS10_HUMAN	144.35	38	6.60E+07	7	7	10		18898	40S ribosomal protein S10 OS=Homo sapiens OX=9606 GN=RPS10 PE=1 SV=1
584	560	sp|Q9H0S4|DDX47_HUMAN	144.34	13	1.81E+07	5	5	6		50647	Probable ATP-dependent RNA helicase DDX47 OS=Homo sapiens OX=9606 GN=DDX47 PE=1 SV=1
326	263	sp|Q00341|VIGLN_HUMAN	144.31	11	2.94E+07	10	10	10		141455	Vigilin OS=Homo sapiens OX=9606 GN=HDLBP PE=1 SV=2
547	463	sp|P62333|PRS10_HUMAN	144.23	23	1.50E+07	6	6	6		44173	26S proteasome regulatory subunit 10B OS=Homo sapiens OX=9606 GN=PSMC6 PE=1 SV=1
285	418	sp|Q14103|HNRPD_HUMAN	144.19	24	2.69E+07	8	6	11	Carbamidomethylation	38434	Heterogeneous nuclear ribonucleoprotein D0 OS=Homo sapiens OX=9606 GN=HNRNPD PE=1 SV=1
460	417	sp|Q16629|SRSF7_HUMAN	144.13	32	7.25E+07	8	6	8		27367	Serine/arginine-rich splicing factor 7 OS=Homo sapiens OX=9606 GN=SRSF7 PE=1 SV=1
288	508	sp|P84098|RL19_HUMAN	143.94	30	2.25E+08	8	7	13		23466	60S ribosomal protein L19 OS=Homo sapiens OX=9606 GN=RPL19 PE=1 SV=1
552	499	sp|Q9UQ16|DYN3_HUMAN	143.82	8	1.88E+06	6	1	6		97746	Dynamin-3 OS=Homo sapiens OX=9606 GN=DNM3 PE=1 SV=4
461	423	sp|P07195|LDHB_HUMAN	143.56	27	1.04E+07	8	6	8	Carbamidomethylation	36639	L-lactate dehydrogenase B chain OS=Homo sapiens OX=9606 GN=LDHB PE=1 SV=2
388	360	sp|Q5T4S7|UBR4_HUMAN	143.39	2	6.33E+06	8	8	8		573849	E3 ubiquitin-protein ligase UBR4 OS=Homo sapiens OX=9606 GN=UBR4 PE=1 SV=1
623	588	sp|Q15645|PCH2_HUMAN	143.36	16	3.29E+07	5	5	5	Deamidation (NQ)	48551	Pachytene checkpoint protein 2 homolog OS=Homo sapiens OX=9606 GN=TRIP13 PE=1 SV=2
486	404	sp|O43684|BUB3_HUMAN	143.1	24	2.18E+07	7	7	7	Pyro-glu from Q	37155	Mitotic checkpoint protein BUB3 OS=Homo sapiens OX=9606 GN=BUB3 PE=1 SV=1
437	390	sp|P36873|PP1G_HUMAN	142.59	30	1.33E+07	7	4	8	Carbamidomethylation; Acetylation (Protein N-term)	36984	Serine/threonine-protein phosphatase PP1-gamma catalytic subunit OS=Homo sapiens OX=9606 GN=PPP1CC PE=1 SV=1
521	628	sp|P35268|RL22_HUMAN	142.45	44	3.29E+08	4	4	6	Carbamidomethylation; Pyro-glu from E	14787	60S ribosomal protein L22 OS=Homo sapiens OX=9606 GN=RPL22 PE=1 SV=2
398	447	sp|Q96C19|EFHD2_HUMAN	142.44	28	2.50E+07	6	4	9		26697	EF-hand domain-containing protein D2 OS=Homo sapiens OX=9606 GN=EFHD2 PE=1 SV=1
442	489	sp|Q09028|RBBP4_HUMAN	142.33	19	9.46E+06	7	2	8	Acetylation (Protein N-term)	47656	Histone-binding protein RBBP4 OS=Homo sapiens OX=9606 GN=RBBP4 PE=1 SV=3
548	466	sp|O95433|AHSA1_HUMAN	142.32	23	4.55E+07	6	6	6		38274	Activator of 90 kDa heat shock protein ATPase homolog 1 OS=Homo sapiens OX=9606 GN=AHSA1 PE=1 SV=1
177	538	sp|P42766|RL35_HUMAN	142.01	39	6.20E+08	8	5	17	Deamidation (NQ); Pyro-glu from Q; Acetylation (Protein N-term)	14551	60S ribosomal protein L35 OS=Homo sapiens OX=9606 GN=RPL35 PE=1 SV=2
498	616	sp|P16989|YBOX3_HUMAN	141.94	20	3.94E+06	6	2	7	Deamidation (NQ)	40090	Y-box-binding protein 3 OS=Homo sapiens OX=9606 GN=YBX3 PE=1 SV=4
357	369	sp|Q9BQ67|GRWD1_HUMAN	141.82	31	3.54E+07	8	7	10	Carbamidomethylation	49419	Glutamate-rich WD repeat-containing protein 1 OS=Homo sapiens OX=9606 GN=GRWD1 PE=1 SV=1
302	437	sp|Q9NQ29|LUC7L_HUMAN	141.74	19	1.17E+06	6	1	9	Carbamidomethylation; Deamidation (NQ); Acetylation (Protein N-term)	43728	Putative RNA-binding protein Luc7-like 1 OS=Homo sapiens OX=9606 GN=LUC7L PE=1 SV=1
678	624	sp|P23258|TBG1_HUMAN	141.47	17	1.13E+07	5	4	5		51170	Tubulin gamma-1 chain OS=Homo sapiens OX=9606 GN=TUBG1 PE=1 SV=2
399	561	sp|P25398|RS12_HUMAN	140.92	49	4.78E+07	6	6	8	Carbamidomethylation; Acetylation (Protein N-term)	14515	40S ribosomal protein S12 OS=Homo sapiens OX=9606 GN=RPS12 PE=1 SV=3
625	654	sp|Q4KMP7|TB10B_HUMAN	140.9	9	1.16E+07	4	4	4	Pyro-glu from Q	87199	TBC1 domain family member 10B OS=Homo sapiens OX=9606 GN=TBC1D10B PE=1 SV=3
514	501	sp|Q9BPX5|ARP5L_HUMAN	140.65	63	5.37E+07	6	5	7	Deamidation (NQ)	16941	Actin-related protein 2/3 complex subunit 5-like protein OS=Homo sapiens OX=9606 GN=ARPC5L PE=1 SV=1
549	478	sp|Q01813|PFKAP_HUMAN	140.55	10	6.75E+06	6	4	6	Deamidation (NQ)	85596	ATP-dependent 6-phosphofructokinase platelet type OS=Homo sapiens OX=9606 GN=PFKP PE=1 SV=2
366	366	sp|Q92973|TNPO1_HUMAN	140.15	9	2.17E+07	9	8	9	Deamidation (NQ)	102355	Transportin-1 OS=Homo sapiens OX=9606 GN=TNPO1 PE=1 SV=2
426	420	sp|Q07157|ZO1_HUMAN	139.96	6	7.56E+06	8	6	8		195457	Tight junction protein ZO-1 OS=Homo sapiens OX=9606 GN=TJP1 PE=1 SV=3
368	371	sp|Q92621|NU205_HUMAN	139.63	5	1.15E+07	8	8	10		227919	Nuclear pore complex protein Nup205 OS=Homo sapiens OX=9606 GN=NUP205 PE=1 SV=3
369	384	sp|P36542|ATPG_HUMAN	139.35	27	7.18E+07	8	8	10	Carbamidomethylation; Pyro-glu from E; Pyro-glu from Q	32996	ATP synthase subunit gamma mitochondrial OS=Homo sapiens OX=9606 GN=ATP5F1C PE=1 SV=1
258	315	sp|Q15149|PLEC_HUMAN	139.28	3	1.39E+07	9	6	9		531796	Plectin OS=Homo sapiens OX=9606 GN=PLEC PE=1 SV=3
335	398	sp|Q12905|ILF2_HUMAN	139.26	31	4.62E+07	7	7	11		43062	Interleukin enhancer-binding factor 2 OS=Homo sapiens OX=9606 GN=ILF2 PE=1 SV=2
668	575	sp|Q9UBT2|SAE2_HUMAN	138.67	11	1.61E+07	5	5	5		71224	SUMO-activating enzyme subunit 2 OS=Homo sapiens OX=9606 GN=UBA2 PE=1 SV=2
516	515	sp|P24941|CDK2_HUMAN	138.41	29	1.21E+07	6	5	7		33930	Cyclin-dependent kinase 2 OS=Homo sapiens OX=9606 GN=CDK2 PE=1 SV=2
576	480	sp|Q9UHX1|PUF60_HUMAN	138.38	19	2.10E+07	6	6	6		59876	Poly(U)-binding-splicing factor PUF60 OS=Homo sapiens OX=9606 GN=PUF60 PE=1 SV=1
560	544	sp|Q13427|PPIG_HUMAN	138.23	9	1.85E+07	5	5	6	Pyro-glu from E	88617	Peptidyl-prolyl cis-trans isomerase G OS=Homo sapiens OX=9606 GN=PPIG PE=1 SV=2
740	662	sp|P14923|PLAK_HUMAN	138.22	8	5.29E+06	4	4	4	Acetylation (Protein N-term)	81745	Junction plakoglobin OS=Homo sapiens OX=9606 GN=JUP PE=1 SV=3
551	492	sp|P63010|AP2B1_HUMAN	138.15	10	3.35E+06	6	3	6		104553	AP-2 complex subunit beta OS=Homo sapiens OX=9606 GN=AP2B1 PE=1 SV=1
466	519	sp|O15371|EIF3D_HUMAN	138.09	15	2.92E+07	6	5	8		63973	Eukaryotic translation initiation factor 3 subunit D OS=Homo sapiens OX=9606 GN=EIF3D PE=1 SV=1
467	524	sp|Q9BYG3|MK67I_HUMAN	137.97	20	2.12E+07	6	6	7		34222	MKI67 FHA domain-interacting nucleolar phosphoprotein OS=Homo sapiens OX=9606 GN=NIFK PE=1 SV=1
480	472	sp|Q9BPX3|CND3_HUMAN	137.96	6	1.26E+07	5	5	5		114334	Condensin complex subunit 3 OS=Homo sapiens OX=9606 GN=NCAPG PE=1 SV=1
536	464	sp|Q9Y224|RTRAF_HUMAN	137.94	30	1.44E+07	6	6	6		28068	RNA transcription translation and transport factor protein OS=Homo sapiens OX=9606 GN=RTRAF PE=1 SV=1
438	411	sp|Q9Y4I1|MYO5A_HUMAN	137.84	5	1.51E+07	7	6	8		215403	Unconventional myosin-Va OS=Homo sapiens OX=9606 GN=MYO5A PE=1 SV=2
540	543	sp|Q07021|C1QBP_HUMAN	137.83	32	1.01E+08	5	5	6	Carbamidomethylation	31362	Complement component 1 Q subcomponent-binding protein mitochondrial OS=Homo sapiens OX=9606 GN=C1QBP PE=1 SV=1
599	679	sp|O75494|SRS10_HUMAN	137.78	19	2.53E+07	5	5	5		31301	Serine/arginine-rich splicing factor 10 OS=Homo sapiens OX=9606 GN=SRSF10 PE=1 SV=1
478	426	sp|Q9UNM6|PSD13_HUMAN	137.77	23	1.06E+07	7	6	7		42946	26S proteasome non-ATPase regulatory subunit 13 OS=Homo sapiens OX=9606 GN=PSMD13 PE=1 SV=2
382	341	sp|Q9NU22|MDN1_HUMAN	137.61	2	7.09E+06	8	8	8		632827	Midasin OS=Homo sapiens OX=9606 GN=MDN1 PE=1 SV=2
355	331	sp|O95347|SMC2_HUMAN	137.56	8	9.97E+07	8	8	10		135656	Structural maintenance of chromosomes protein 2 OS=Homo sapiens OX=9606 GN=SMC2 PE=1 SV=2
564	623	sp|O75964|ATP5L_HUMAN	137.49	47	3.80E+07	4	4	5		11428	ATP synthase subunit g mitochondrial OS=Homo sapiens OX=9606 GN=ATP5MG PE=1 SV=3
415	829	sp|P63173|RL38_HUMAN	137.32	50	8.77E+07	5	5	9		8218	60S ribosomal protein L38 OS=Homo sapiens OX=9606 GN=RPL38 PE=1 SV=2
497	546	sp|Q13595|TRA2A_HUMAN	137.17	18	1.76E+07	6	4	7		32689	Transformer-2 protein homolog alpha OS=Homo sapiens OX=9606 GN=TRA2A PE=1 SV=1
607	832	sp|P42677|RS27_HUMAN	137.14	40	7.53E+07	5	3	6	Carbamidomethylation	9461	40S ribosomal protein S27 OS=Homo sapiens OX=9606 GN=RPS27 PE=1 SV=3
665	569	sp|O75083|WDR1_HUMAN	137.07	13	1.56E+07	5	5	5	Deamidation (NQ)	66194	WD repeat-containing protein 1 OS=Homo sapiens OX=9606 GN=WDR1 PE=1 SV=4
503	421	sp|Q15008|PSMD6_HUMAN	136.82	21	1.72E+07	7	7	7		45531	26S proteasome non-ATPase regulatory subunit 6 OS=Homo sapiens OX=9606 GN=PSMD6 PE=1 SV=1
555	522	sp|Q9BRS2|RIOK1_HUMAN	136.68	12	2.27E+07	5	5	5		65583	Serine/threonine-protein kinase RIO1 OS=Homo sapiens OX=9606 GN=RIOK1 PE=1 SV=2
332	311	sp|P56192|SYMC_HUMAN	136.62	15	4.38E+07	10	9	11		101116	Methionine--tRNA ligase cytoplasmic OS=Homo sapiens OX=9606 GN=MARS1 PE=1 SV=2
587	573	sp|P60981|DEST_HUMAN	136.03	35	2.71E+07	6	6	6	Carbamidomethylation; Acetylation (Protein N-term)	18506	Destrin OS=Homo sapiens OX=9606 GN=DSTN PE=1 SV=3
582	558	sp|P30050|RL12_HUMAN	135.91	45	3.10E+08	5	5	6	Carbamidomethylation	17819	60S ribosomal protein L12 OS=Homo sapiens OX=9606 GN=RPL12 PE=1 SV=1
674	600	sp|P12004|PCNA_HUMAN	135.89	21	3.33E+07	5	5	5	Carbamidomethylation	28769	Proliferating cell nuclear antigen OS=Homo sapiens OX=9606 GN=PCNA PE=1 SV=1
513	497	sp|P08195|4F2_HUMAN	135.86	11	1.52E+07	6	6	7		67994	4F2 cell-surface antigen heavy chain OS=Homo sapiens OX=9606 GN=SLC3A2 PE=1 SV=3
677	620	sp|O43837|IDH3B_HUMAN	135.27	12	7.77E+06	5	4	5		42184	Isocitrate dehydrogenase [NAD] subunit beta mitochondrial OS=Homo sapiens OX=9606 GN=IDH3B PE=1 SV=2
394	372	sp|P18583|SON_HUMAN	134.97	5	2.83E+07	9	8	9	Acetylation (Protein N-term)	263827	Protein SON OS=Homo sapiens OX=9606 GN=SON PE=1 SV=4
476	393	sp|Q5VYK3|ECM29_HUMAN	134.88	4	8.22E+06	7	7	7		204289	Proteasome adapter and scaffold protein ECM29 OS=Homo sapiens OX=9606 GN=ECPAS PE=1 SV=2
483	612	sp|P46776|RL27A_HUMAN	134.84	28	1.93E+08	4	4	5	Carbamidomethylation	16561	60S ribosomal protein L27a OS=Homo sapiens OX=9606 GN=RPL27A PE=1 SV=2
517	553	sp|O60763|USO1_HUMAN	134.76	7	1.45E+07	6	4	7		107895	General vesicular transport factor p115 OS=Homo sapiens OX=9606 GN=USO1 PE=1 SV=2
284	365	sp|P46779|RL28_HUMAN	134.56	50	1.43E+08	9	8	13	Carbamidomethylation; Deamidation (NQ); Pyro-glu from Q; Acetylation (Protein N-term)	15747	60S ribosomal protein L28 OS=Homo sapiens OX=9606 GN=RPL28 PE=1 SV=3
441	456	sp|Q02978|M2OM_HUMAN	134.36	20	2.42E+07	6	6	7	Deamidation (NQ); Acetylation (Protein N-term)	34062	Mitochondrial 2-oxoglutarate/malate carrier protein OS=Homo sapiens OX=9606 GN=SLC25A11 PE=1 SV=3
512	490	sp|P20042|IF2B_HUMAN	134.27	21	1.83E+07	6	6	6	Carbamidomethylation	38388	Eukaryotic translation initiation factor 2 subunit 2 OS=Homo sapiens OX=9606 GN=EIF2S2 PE=1 SV=2
351	535	sp|P31946|1433B_HUMAN	134.19	21	4.05E+06	6	1	10	Pyro-glu from E	28082	14-3-3 protein beta/alpha OS=Homo sapiens OX=9606 GN=YWHAB PE=1 SV=3
395	379	sp|P11216|PYGB_HUMAN	133.93	11	2.43E+06	8	2	8		96696	Glycogen phosphorylase brain form OS=Homo sapiens OX=9606 GN=PYGB PE=1 SV=5
566	757	sp|O14579|COPE_HUMAN	133.7	28	6.53E+07	4	4	6		34482	Coatomer subunit epsilon OS=Homo sapiens OX=9606 GN=COPE PE=1 SV=3
672	584	sp|P53007|TXTP_HUMAN	133.47	16	1.53E+07	5	5	5		34013	Tricarboxylate transport protein mitochondrial OS=Homo sapiens OX=9606 GN=SLC25A1 PE=1 SV=2
744	672	sp|P08621|RU17_HUMAN	133.42	11	1.16E+07	4	4	4		51557	U1 small nuclear ribonucleoprotein 70 kDa OS=Homo sapiens OX=9606 GN=SNRNP70 PE=1 SV=2
608	856	sp|P60866|RS20_HUMAN	133.28	29	1.12E+08	4	4	6	Carbamidomethylation	13373	40S ribosomal protein S20 OS=Homo sapiens OX=9606 GN=RPS20 PE=1 SV=1
557	530	sp|Q99460|PSMD1_HUMAN	133.27	7	6.94E+06	5	5	6		105836	26S proteasome non-ATPase regulatory subunit 1 OS=Homo sapiens OX=9606 GN=PSMD1 PE=1 SV=2
708	791	sp|Q6ZUT1|NKAP1_HUMAN	133.27	13	1.81E+07	4	4	4		34110	Uncharacterized protein NKAPD1 OS=Homo sapiens OX=9606 GN=NKAPD1 PE=1 SV=2
387	325	sp|Q6P1X5|TAF2_HUMAN	133.08	8	2.36E+07	9	9	9		136971	Transcription initiation factor TFIID subunit 2 OS=Homo sapiens OX=9606 GN=TAF2 PE=1 SV=3
600	680	sp|Q16740|CLPP_HUMAN	133.01	19	3.41E+07	4	4	6	Pyro-glu from Q	30180	ATP-dependent Clp protease proteolytic subunit mitochondrial OS=Homo sapiens OX=9606 GN=CLPP PE=1 SV=1
583	559	sp|Q13155|AIMP2_HUMAN	132.76	31	1.39E+07	5	5	6	Carbamidomethylation	35349	Aminoacyl tRNA synthase complex-interacting multifunctional protein 2 OS=Homo sapiens OX=9606 GN=AIMP2 PE=1 SV=2
406	395	sp|P62913|RL11_HUMAN	132.65	43	1.44E+08	8	8	9	Carbamidomethylation; Pyro-glu from E; Acetylation (Protein N-term)	20252	60S ribosomal protein L11 OS=Homo sapiens OX=9606 GN=RPL11 PE=1 SV=2
453	377	sp|P25205|MCM3_HUMAN	132.53	9	1.71E+07	7	7	7	Acetylation (Protein N-term)	90981	DNA replication licensing factor MCM3 OS=Homo sapiens OX=9606 GN=MCM3 PE=1 SV=3
553	510	sp|Q9UI26|IPO11_HUMAN	132.4	10	1.11E+07	6	6	6		112535	Importin-11 OS=Homo sapiens OX=9606 GN=IPO11 PE=1 SV=1
646	705	sp|Q9NVP1|DDX18_HUMAN	132.33	7	2.21E+07	5	5	5	Acetylation (Protein N-term)	75407	ATP-dependent RNA helicase DDX18 OS=Homo sapiens OX=9606 GN=DDX18 PE=1 SV=2
472	438	sp|P15924|DESP_HUMAN	132.32	3	7.61E+06	6	5	6		331774	Desmoplakin OS=Homo sapiens OX=9606 GN=DSP PE=1 SV=3
433	335	sp|P47897|SYQ_HUMAN	131.84	12	2.10E+07	8	8	8		87799	Glutamine--tRNA ligase OS=Homo sapiens OX=9606 GN=QARS1 PE=1 SV=1
439	441	sp|Q9BZE4|GTPB4_HUMAN	131.75	18	1.97E+07	7	7	8	Acetylation (Protein N-term)	73965	GTP-binding protein 4 OS=Homo sapiens OX=9606 GN=GTPBP4 PE=1 SV=3
361	332	sp|O14744|ANM5_HUMAN	131.45	16	3.04E+07	9	9	10	Carbamidomethylation; Pyro-glu from Q; Acetylation (Protein N-term)	72684	Protein arginine N-methyltransferase 5 OS=Homo sapiens OX=9606 GN=PRMT5 PE=1 SV=4
454	378	sp|Q13263|TIF1B_HUMAN	131.26	10	1.91E+07	7	7	7	Pyro-glu from Q	88550	Transcription intermediary factor 1-beta OS=Homo sapiens OX=9606 GN=TRIM28 PE=1 SV=5
578	491	sp|Q53GQ0|DHB12_HUMAN	131.02	26	2.84E+07	6	6	6	Carbamidomethylation	34324	Very-long-chain 3-oxoacyl-CoA reductase OS=Homo sapiens OX=9606 GN=HSD17B12 PE=1 SV=2
443	629	sp|O95573|ACSL3_HUMAN	130.97	8	1.63E+07	5	4	6		80420	Fatty acid CoA ligase Acsl3 OS=Homo sapiens OX=9606 GN=ACSL3 PE=1 SV=3
667	574	sp|Q9BW92|SYTM_HUMAN	130.59	8	8.55E+06	5	5	5		81036	Threonine--tRNA ligase mitochondrial OS=Homo sapiens OX=9606 GN=TARS2 PE=1 SV=1
537	514	sp|Q92797|SYMPK_HUMAN	130.47	6	1.31E+07	5	5	5		141148	Symplekin OS=Homo sapiens OX=9606 GN=SYMPK PE=1 SV=2
504	425	sp|O94905|ERLN2_HUMAN	130.16	26	1.14E+07	7	5	7		37840	Erlin-2 OS=Homo sapiens OX=9606 GN=ERLIN2 PE=1 SV=1
499	621	sp|O60506|HNRPQ_HUMAN	130.13	7	6.68E+06	5	2	6		69603	Heterogeneous nuclear ribonucleoprotein Q OS=Homo sapiens OX=9606 GN=SYNCRIP PE=1 SV=2
669	579	sp|P51148|RAB5C_HUMAN	129.95	31	6.93E+06	5	4	5		23483	Ras-related protein Rab-5C OS=Homo sapiens OX=9606 GN=RAB5C PE=1 SV=2
603	734	sp|P62906|RL10A_HUMAN	129.67	19	4.00E+07	5	4	6		24831	60S ribosomal protein L10a OS=Homo sapiens OX=9606 GN=RPL10A PE=1 SV=2
563	607	sp|Q6UXN9|WDR82_HUMAN	129.48	18	9.82E+06	5	4	6		35079	WD repeat-containing protein 82 OS=Homo sapiens OX=9606 GN=WDR82 PE=1 SV=1
430	454	sp|Q9H583|HEAT1_HUMAN	129.13	4	9.95E+06	6	6	6		242368	HEAT repeat-containing protein 1 OS=Homo sapiens OX=9606 GN=HEATR1 PE=1 SV=3
714	758	sp|O76094|SRP72_HUMAN	128.66	8	4.02E+07	4	4	4		74606	Signal recognition particle subunit SRP72 OS=Homo sapiens OX=9606 GN=SRP72 PE=1 SV=3
375	541	sp|P50914|RL14_HUMAN	128.44	20	9.82E+07	7	7	9		23432	60S ribosomal protein L14 OS=Homo sapiens OX=9606 GN=RPL14 PE=1 SV=4
589	583	sp|P39748|FEN1_HUMAN	128.22	14	2.71E+07	5	5	6	Pyro-glu from Q	42593	Flap endonuclease 1 OS=Homo sapiens OX=9606 GN=FEN1 PE=1 SV=1
691	823	sp|Q9BRT6|LLPH_HUMAN	127.13	33	4.20E+07	4	4	5	Carbamidomethylation	15225	Protein LLP homolog OS=Homo sapiens OX=9606 GN=LLPH PE=1 SV=1
502	413	sp|Q9H0D6|XRN2_HUMAN	127.03	9	1.33E+07	7	7	7		108583	5'-3' exoribonuclease 2 OS=Homo sapiens OX=9606 GN=XRN2 PE=1 SV=1
676	619	sp|Q9UN86|G3BP2_HUMAN	126.89	16	7.97E+06	5	3	5		54121	Ras GTPase-activating protein-binding protein 2 OS=Homo sapiens OX=9606 GN=G3BP2 PE=1 SV=2
747	677	sp|Q15003|CND2_HUMAN	126.41	9	1.22E+07	4	4	4		82563	Condensin complex subunit 2 OS=Homo sapiens OX=9606 GN=NCAPH PE=1 SV=3
684	746	sp|O75306|NDUS2_HUMAN	126.3	14	8.92E+06	4	4	5		52546	NADH dehydrogenase [ubiquinone] iron-sulfur protein 2 mitochondrial OS=Homo sapiens OX=9606 GN=NDUFS2 PE=1 SV=2
639	597	sp|Q14562|DHX8_HUMAN	126.15	6	3.84E+06	5	4	5		139314	ATP-dependent RNA helicase DHX8 OS=Homo sapiens OX=9606 GN=DHX8 PE=1 SV=1
459	412	sp|Q96H79|ZCCHL_HUMAN	125.77	36	2.04E+07	7	7	8	Carbamidomethylation; Acetylation (Protein N-term)	32962	Zinc finger CCCH-type antiviral protein 1-like OS=Homo sapiens OX=9606 GN=ZC3HAV1L PE=1 SV=2
597	651	sp|O75683|SURF6_HUMAN	125.49	16	1.81E+07	4	4	5		41450	Surfeit locus protein 6 OS=Homo sapiens OX=9606 GN=SURF6 PE=1 SV=3
628	801	sp|P09493|TPM1_HUMAN	125.45	15	5.34E+06	4	1	5		32709	Tropomyosin alpha-1 chain OS=Homo sapiens OX=9606 GN=TPM1 PE=1 SV=2
462	446	sp|O94973|AP2A2_HUMAN	125.42	9	1.08E+07	6	6	7		103960	AP-2 complex subunit alpha-2 OS=Homo sapiens OX=9606 GN=AP2A2 PE=1 SV=2
493	459	sp|Q9Y2J2|E41L3_HUMAN	125.08	8	4.82E+06	7	3	7		120677	Band 4.1-like protein 3 OS=Homo sapiens OX=9606 GN=EPB41L3 PE=1 SV=2
380	684	sp|P83731|RL24_HUMAN	124.74	25	1.65E+08	4	4	10	Carbamidomethylation; Pyro-glu from Q	17779	60S ribosomal protein L24 OS=Homo sapiens OX=9606 GN=RPL24 PE=1 SV=1
451	361	sp|P52789|HXK2_HUMAN	124.71	11	1.17E+07	8	6	8		102380	Hexokinase-2 OS=Homo sapiens OX=9606 GN=HK2 PE=1 SV=2
634	564	sp|O14979|HNRDL_HUMAN	124.2	14	1.25E+07	5	3	5	Carbamidomethylation	46438	Heterogeneous nuclear ribonucleoprotein D-like OS=Homo sapiens OX=9606 GN=HNRNPDL PE=1 SV=3
481	507	sp|Q13547|HDAC1_HUMAN	124.19	14	1.04E+07	6	3	7		55103	Histone deacetylase 1 OS=Homo sapiens OX=9606 GN=HDAC1 PE=1 SV=1
596	639	sp|P41091|IF2G_HUMAN	124.11	12	3.02E+07	4	4	5		51110	Eukaryotic translation initiation factor 2 subunit 3 OS=Homo sapiens OX=9606 GN=EIF2S3 PE=1 SV=3
344	333	sp|Q6P2Q9|PRP8_HUMAN	123.85	4	1.47E+07	10	9	10		273599	Pre-mRNA-processing-splicing factor 8 OS=Homo sapiens OX=9606 GN=PRPF8 PE=1 SV=2
452	364	sp|P41250|GARS_HUMAN	123.68	16	1.35E+07	8	8	8		83166	Glycine--tRNA ligase OS=Homo sapiens OX=9606 GN=GARS1 PE=1 SV=3
666	570	sp|P32119|PRDX2_HUMAN	123.6	28	1.06E+07	5	4	5		21892	Peroxiredoxin-2 OS=Homo sapiens OX=9606 GN=PRDX2 PE=1 SV=5
495	517	sp|P82650|RT22_HUMAN	123.5	19	1.76E+07	6	6	6		41280	28S ribosomal protein S22 mitochondrial OS=Homo sapiens OX=9606 GN=MRPS22 PE=1 SV=1
482	529	sp|Q9Y277|VDAC3_HUMAN	123.41	24	1.71E+07	5	4	7	Carbamidomethylation; Deamidation (NQ); Acetylation (Protein N-term)	30659	Voltage-dependent anion-selective channel protein 3 OS=Homo sapiens OX=9606 GN=VDAC3 PE=1 SV=1
539	536	sp|O43143|DHX15_HUMAN	123.01	8	1.30E+07	5	4	5	Carbamidomethylation	90933	ATP-dependent RNA helicase DHX15 OS=Homo sapiens OX=9606 GN=DHX15 PE=1 SV=2
590	591	sp|P57088|TMM33_HUMAN	122.95	25	3.70E+07	5	5	6	Acetylation (Protein N-term)	27978	Transmembrane protein 33 OS=Homo sapiens OX=9606 GN=TMEM33 PE=1 SV=2
409	487	sp|Q02040|AK17A_HUMAN	122.91	12	2.74E+07	6	6	9	Carbamidomethylation; Pyro-glu from E; Acetylation (Protein N-term)	80736	A-kinase anchor protein 17A OS=Homo sapiens OX=9606 GN=AKAP17A PE=1 SV=2
739	660	sp|Q3ZCQ8|TIM50_HUMAN	122.76	15	1.79E+07	4	4	4		39646	Mitochondrial import inner membrane translocase subunit TIM50 OS=Homo sapiens OX=9606 GN=TIMM50 PE=1 SV=2
492	458	sp|O60749|SNX2_HUMAN	122.54	14	1.34E+07	6	6	7	Pyro-glu from Q	58471	Sorting nexin-2 OS=Homo sapiens OX=9606 GN=SNX2 PE=1 SV=2
673	594	sp|Q07666|KHDR1_HUMAN	122.48	13	2.09E+07	5	3	5		48227	KH domain-containing RNA-binding signal transduction-associated protein 1 OS=Homo sapiens OX=9606 GN=KHDRBS1 PE=1 SV=1
745	674	sp|O75367|H2AY_HUMAN	122.32	18	7.75E+06	4	3	4		39184	Core histone macro-H2A.1 OS=Homo sapiens OX=9606 GN=MACROH2A1 PE=1 SV=5
411	503	sp|Q14978|NOLC1_HUMAN	122.29	10	3.71E+07	7	7	8	Deamidation (NQ)	73603	Nucleolar and coiled-body phosphoprotein 1 OS=Homo sapiens OX=9606 GN=NOLC1 PE=1 SV=2
541	554	sp|Q15029|U5S1_HUMAN	121.96	6	5.41E+06	6	4	6		109436	116 kDa U5 small nuclear ribonucleoprotein component OS=Homo sapiens OX=9606 GN=EFTUD2 PE=1 SV=1
605	743	sp|O15511|ARPC5_HUMAN	121.89	35	4.12E+07	5	4	6	Deamidation (NQ); Pyro-glu from Q	16320	Actin-related protein 2/3 complex subunit 5 OS=Homo sapiens OX=9606 GN=ARPC5 PE=1 SV=3
400	673	sp|P62277|RS13_HUMAN	121.72	32	5.91E+07	6	6	8		17222	40S ribosomal protein S13 OS=Homo sapiens OX=9606 GN=RPS13 PE=1 SV=2
592	602	sp|O76021|RL1D1_HUMAN	121.36	14	1.86E+07	5	5	6		54973	Ribosomal L1 domain-containing protein 1 OS=Homo sapiens OX=9606 GN=RSL1D1 PE=1 SV=3
622	532	sp|P30101|PDIA3_HUMAN	121.32	15	1.75E+07	5	5	5		56782	Protein disulfide-isomerase A3 OS=Homo sapiens OX=9606 GN=PDIA3 PE=1 SV=4
670	580	sp|P27144|KAD4_HUMAN	120.64	27	1.14E+07	5	5	5		25268	Adenylate kinase 4 mitochondrial OS=Homo sapiens OX=9606 GN=AK4 PE=1 SV=1
525	737	sp|Q12904|AIMP1_HUMAN	120.57	19	1.12E+07	5	4	7	Pyro-glu from Q	34353	Aminoacyl tRNA synthase complex-interacting multifunctional protein 1 OS=Homo sapiens OX=9606 GN=AIMP1 PE=1 SV=2
420	622	sp|Q8IWS0|PHF6_HUMAN	120.47	12	1.48E+07	4	4	7	Carbamidomethylation	41290	PHD finger protein 6 OS=Homo sapiens OX=9606 GN=PHF6 PE=1 SV=1
753	744	sp|P51570|GALK1_HUMAN	120.41	20	8.29E+06	4	4	4	Carbamidomethylation	42272	Galactokinase OS=Homo sapiens OX=9606 GN=GALK1 PE=1 SV=1
983	827	sp|P24666|PPAC_HUMAN	120.17	23	1.11E+07	3	3	3		18042	Low molecular weight phosphotyrosine protein phosphatase OS=Homo sapiens OX=9606 GN=ACP1 PE=1 SV=3
531	578	sp|Q13085|ACACA_HUMAN	120.13	2	7.65E+06	4	4	4		265551	Acetyl-CoA carboxylase 1 OS=Homo sapiens OX=9606 GN=ACACA PE=1 SV=2
637	593	sp|Q9Y295|DRG1_HUMAN	120.08	14	8.12E+06	5	5	5		40542	Developmentally-regulated GTP-binding protein 1 OS=Homo sapiens OX=9606 GN=DRG1 PE=1 SV=1
982	826	sp|P43487|RANG_HUMAN	119.64	21	2.36E+07	3	3	3	Carbamidomethylation	23310	Ran-specific GTPase-activating protein OS=Homo sapiens OX=9606 GN=RANBP1 PE=1 SV=1
797	745	sp|Q9H4M9|EHD1_HUMAN	119.34	13	1.76E+07	4	4	4	Acetylation (Protein N-term)	60627	EH domain-containing protein 1 OS=Homo sapiens OX=9606 GN=EHD1 PE=1 SV=2
932	955	sp|P62191|PRS4_HUMAN	119.23	9	8.67E+06	3	2	3		49185	26S proteasome regulatory subunit 4 OS=Homo sapiens OX=9606 GN=PSMC1 PE=1 SV=1
645	703	sp|Q9BV20|MTNA_HUMAN	119.22	14	5.71E+06	5	4	5		39150	Methylthioribose-1-phosphate isomerase OS=Homo sapiens OX=9606 GN=MRI1 PE=1 SV=1
571	1008	sp|Q92522|H1X_HUMAN	118.78	13	6.95E+06	3	3	5		22487	Histone H1.10 OS=Homo sapiens OX=9606 GN=H1-10 PE=1 SV=1
534	502	sp|P46060|RAGP1_HUMAN	118.41	16	1.77E+07	6	6	6	Carbamidomethylation	63542	Ran GTPase-activating protein 1 OS=Homo sapiens OX=9606 GN=RANGAP1 PE=1 SV=1
465	511	sp|Q9NZ01|TECR_HUMAN	118.08	20	4.72E+07	6	6	8		36034	Very-long-chain enoyl-CoA reductase OS=Homo sapiens OX=9606 GN=TECR PE=1 SV=1
663	565	sp|O60832|DKC1_HUMAN	118.07	14	1.03E+07	5	5	5	Acetylation (Protein N-term)	57674	H/ACA ribonucleoprotein complex subunit DKC1 OS=Homo sapiens OX=9606 GN=DKC1 PE=1 SV=3
647	713	sp|P35998|PRS7_HUMAN	117.6	12	8.32E+06	4	3	5	Pyro-glu from Q	48634	26S proteasome regulatory subunit 7 OS=Homo sapiens OX=9606 GN=PSMC2 PE=1 SV=3
586	571	sp|P62899|RL31_HUMAN	117.59	37	2.14E+08	5	5	6	Pyro-glu from E	14463	60S ribosomal protein L31 OS=Homo sapiens OX=9606 GN=RPL31 PE=1 SV=1
494	504	sp|O00541|PESC_HUMAN	117.5	12	1.92E+07	6	6	7		68003	Pescadillo homolog OS=Homo sapiens OX=9606 GN=PES1 PE=1 SV=1
712	729	sp|P08237|PFKAM_HUMAN	117.41	6	6.50E+06	4	3	4		85183	ATP-dependent 6-phosphofructokinase muscle type OS=Homo sapiens OX=9606 GN=PFKM PE=1 SV=2
726	638	sp|Q9BQ39|DDX50_HUMAN	117.09	8	3.37E+06	4	2	4		82565	ATP-dependent RNA helicase DDX50 OS=Homo sapiens OX=9606 GN=DDX50 PE=1 SV=1
428	448	sp|P43246|MSH2_HUMAN	116.45	8	5.85E+06	6	6	6		104743	DNA mismatch repair protein Msh2 OS=Homo sapiens OX=9606 GN=MSH2 PE=1 SV=1
767	894	sp|O14617|AP3D1_HUMAN	116.41	3	7.47E+06	3	3	3	Oxidation (M)	130158	AP-3 complex subunit delta-1 OS=Homo sapiens OX=9606 GN=AP3D1 PE=1 SV=1
748	681	sp|P15170|ERF3A_HUMAN	115.9	13	5.41E+06	4	4	4		55756	Eukaryotic peptide chain release factor GTP-binding subunit ERF3A OS=Homo sapiens OX=9606 GN=GSPT1 PE=1 SV=1
527	767	sp|Q9Y285|SYFA_HUMAN	115.72	9	8.29E+06	5	3	6	Acetylation (Protein N-term)	57564	Phenylalanine--tRNA ligase alpha subunit OS=Homo sapiens OX=9606 GN=FARSA PE=1 SV=3
638	596	sp|P11172|UMPS_HUMAN	115.55	13	1.36E+07	5	5	5		52222	Uridine 5'-monophosphate synthase OS=Homo sapiens OX=9606 GN=UMPS PE=1 SV=1
632	545	sp|O75340|PDCD6_HUMAN	115.54	28	1.69E+07	5	5	5		21868	Programmed cell death protein 6 OS=Homo sapiens OX=9606 GN=PDCD6 PE=1 SV=1
565	625	sp|Q9UBB4|ATX10_HUMAN	115.33	12	9.34E+06	4	4	4		53489	Ataxin-10 OS=Homo sapiens OX=9606 GN=ATXN10 PE=1 SV=1
346	512	sp|Q13576|IQGA2_HUMAN	115.04	5	1.60E+06	8	2	9	Pyro-glu from Q	180577	Ras GTPase-activating-like protein IQGAP2 OS=Homo sapiens OX=9606 GN=IQGAP2 PE=1 SV=4
488	431	sp|Q9HAV4|XPO5_HUMAN	114.96	8	1.07E+07	7	7	7		136311	Exportin-5 OS=Homo sapiens OX=9606 GN=XPO5 PE=1 SV=1
690	821	sp|P62847|RS24_HUMAN	114.84	29	9.40E+07	3	3	5		15423	40S ribosomal protein S24 OS=Homo sapiens OX=9606 GN=RPS24 PE=1 SV=1
788	704	sp|P17980|PRS6A_HUMAN	114.73	12	1.04E+07	4	4	4		49204	26S proteasome regulatory subunit 6A OS=Homo sapiens OX=9606 GN=PSMC3 PE=1 SV=3
414	828	sp|Q9Y3U8|RL36_HUMAN	114.42	30	8.85E+07	5	4	9	Carbamidomethylation; Pyro-glu from E	12254	60S ribosomal protein L36 OS=Homo sapiens OX=9606 GN=RPL36 PE=1 SV=3
579	521	sp|Q8TDN6|BRX1_HUMAN	114.3	24	1.34E+07	6	6	6		41401	Ribosome biogenesis protein BRX1 homolog OS=Homo sapiens OX=9606 GN=BRIX1 PE=1 SV=2
644	666	sp|P26639|SYTC_HUMAN	114.26	7	7.02E+06	4	4	5		83435	Threonine--tRNA ligase 1 cytoplasmic OS=Homo sapiens OX=9606 GN=TARS1 PE=1 SV=3
559	542	sp|P62330|ARF6_HUMAN	113.95	25	6.82E+06	5	2	6		20082	ADP-ribosylation factor 6 OS=Homo sapiens OX=9606 GN=ARF6 PE=1 SV=2
618	604	sp|Q12769|NU160_HUMAN	113.88	3	1.11E+07	5	5	5		162121	Nuclear pore complex protein Nup160 OS=Homo sapiens OX=9606 GN=NUP160 PE=1 SV=3
746	675	sp|P55209|NP1L1_HUMAN	113.04	17	1.29E+07	4	4	4		45374	Nucleosome assembly protein 1-like 1 OS=Homo sapiens OX=9606 GN=NAP1L1 PE=1 SV=1
787	683	sp|P52701|MSH6_HUMAN	112.93	4	6.05E+06	4	4	4		152785	DNA mismatch repair protein Msh6 OS=Homo sapiens OX=9606 GN=MSH6 PE=1 SV=2
812	822	sp|Q9BSD7|NTPCR_HUMAN	112.63	21	7.56E+06	3	3	4		20713	Cancer-related nucleoside-triphosphatase OS=Homo sapiens OX=9606 GN=NTPCR PE=1 SV=1
585	568	sp|Q5T3I0|GPTC4_HUMAN	112.62	14	1.69E+07	5	5	6	Pyro-glu from Q	50381	G patch domain-containing protein 4 OS=Homo sapiens OX=9606 GN=GPATCH4 PE=1 SV=2
633	547	sp|P40939|ECHA_HUMAN	112.58	11	6.40E+06	5	5	5		83000	Trifunctional enzyme subunit alpha mitochondrial OS=Homo sapiens OX=9606 GN=HADHA PE=1 SV=2
715	805	sp|Q9NP64|ZCC17_HUMAN	112.53	17	2.24E+07	3	3	4		27570	Zinc finger CCHC domain-containing protein 17 OS=Homo sapiens OX=9606 GN=ZCCHC17 PE=1 SV=1
507	444	sp|P05783|K1C18_HUMAN	112.42	17	5.37E+07	7	7	7		48058	Keratin type I cytoskeletal 18 OS=Homo sapiens OX=9606 GN=KRT18 PE=1 SV=2
794	730	sp|O60884|DNJA2_HUMAN	112.36	15	1.49E+07	4	4	4	Carbamidomethylation	45746	DnaJ homolog subfamily A member 2 OS=Homo sapiens OX=9606 GN=DNAJA2 PE=1 SV=1
986	837	sp|Q9NQG5|RPR1B_HUMAN	112.22	17	3.55E+06	3	2	3		36900	Regulation of nuclear pre-mRNA domain-containing protein 1B OS=Homo sapiens OX=9606 GN=RPRD1B PE=1 SV=1
613	671	sp|P11387|TOP1_HUMAN	112.2	6	1.20E+07	4	3	5	Acetylation (Protein N-term)	90726	DNA topoisomerase 1 OS=Homo sapiens OX=9606 GN=TOP1 PE=1 SV=2
707	664	sp|O14646|CHD1_HUMAN	111.89	3	3.27E+06	4	3	4		196687	Chromodomain-helicase-DNA-binding protein 1 OS=Homo sapiens OX=9606 GN=CHD1 PE=1 SV=2
641	615	sp|Q9BXJ9|NAA15_HUMAN	111.54	7	6.57E+06	5	4	5		101272	N-alpha-acetyltransferase 15 NatA auxiliary subunit OS=Homo sapiens OX=9606 GN=NAA15 PE=1 SV=1
806	779	sp|Q9Y3F4|STRAP_HUMAN	111.46	11	6.82E+06	3	3	3		38438	Serine-threonine kinase receptor-associated protein OS=Homo sapiens OX=9606 GN=STRAP PE=1 SV=1
996	867	sp|Q9P287|BCCIP_HUMAN	111.32	16	7.96E+06	3	3	3		35979	BRCA2 and CDKN1A-interacting protein OS=Homo sapiens OX=9606 GN=BCCIP PE=1 SV=1
679	626	sp|P28066|PSA5_HUMAN	111.18	24	1.13E+07	5	4	5	Acetylation (Protein N-term)	26411	Proteasome subunit alpha type-5 OS=Homo sapiens OX=9606 GN=PSMA5 PE=1 SV=3
469	605	sp|P53999|TCP4_HUMAN	110.91	41	2.07E+07	5	4	8	Pyro-glu from Q	14395	Activated RNA polymerase II transcriptional coactivator p15 OS=Homo sapiens OX=9606 GN=SUB1 PE=1 SV=3
686	761	sp|P04637|P53_HUMAN	110.87	9	4.61E+06	5	4	5		43653	Cellular tumor antigen p53 OS=Homo sapiens OX=9606 GN=TP53 PE=1 SV=4
1055	1128	sp|O00442|RTCA_HUMAN	110.21	8	5.53E+06	3	3	3		39337	RNA 3'-terminal phosphate cyclase OS=Homo sapiens OX=9606 GN=RTCA PE=1 SV=1
554	513	sp|P30153|2AAA_HUMAN	110.18	13	2.88E+07	6	6	6		65309	Serine/threonine-protein phosphatase 2A 65 kDa regulatory subunit A alpha isoform OS=Homo sapiens OX=9606 GN=PPP2R1A PE=1 SV=4
591	599	sp|P49756|RBM25_HUMAN	110	8	2.36E+07	5	5	5	Carbamidomethylation	100186	RNA-binding protein 25 OS=Homo sapiens OX=9606 GN=RBM25 PE=1 SV=3
523	710	sp|Q969Q0|RL36L_HUMAN	109.81	35	8.38E+07	5	5	7	Carbamidomethylation; Pyro-glu from Q	12469	60S ribosomal protein L36a-like OS=Homo sapiens OX=9606 GN=RPL36AL PE=1 SV=3
738	657	sp|Q9P0U4|CXXC1_HUMAN	109.74	9	9.93E+06	4	4	4		75712	CXXC-type zinc finger protein 1 OS=Homo sapiens OX=9606 GN=CXXC1 PE=1 SV=2
593	609	sp|O60716|CTND1_HUMAN	109.63	6	1.05E+07	4	4	4		108170	Catenin delta-1 OS=Homo sapiens OX=9606 GN=CTNND1 PE=1 SV=1
588	577	sp|P53701|CCHL_HUMAN	109.31	19	1.42E+07	5	5	6		30602	Holocytochrome c-type synthase OS=Homo sapiens OX=9606 GN=HCCS PE=1 SV=1
393	831	sp|P62854|RS26_HUMAN	108.9	34	2.04E+08	3	3	8		13015	40S ribosomal protein S26 OS=Homo sapiens OX=9606 GN=RPS26 PE=1 SV=3
1222	1061	sp|Q9UI10|EI2BD_HUMAN	108.69	6	2.89E+06	2	2	2		57557	Translation initiation factor eIF-2B subunit delta OS=Homo sapiens OX=9606 GN=EIF2B4 PE=1 SV=2
728	765	sp|Q92552|RT27_HUMAN	108.46	9	6.19E+06	3	3	3		47611	28S ribosomal protein S27 mitochondrial OS=Homo sapiens OX=9606 GN=MRPS27 PE=1 SV=3
730	774	sp|O15020|SPTN2_HUMAN	108.44	2	4.34E+05	4	1	4	Carbamidomethylation	271323	Spectrin beta chain non-erythrocytic 2 OS=Homo sapiens OX=9606 GN=SPTBN2 PE=1 SV=3
758	776	sp|P62318|SMD3_HUMAN	108.33	40	1.94E+07	3	3	3	Carbamidomethylation	13916	Small nuclear ribonucleoprotein Sm D3 OS=Homo sapiens OX=9606 GN=SNRPD3 PE=1 SV=1
804	769	sp|Q9Y5M8|SRPRB_HUMAN	108.13	17	6.48E+06	4	3	4		29702	Signal recognition particle receptor subunit beta OS=Homo sapiens OX=9606 GN=SRPRB PE=1 SV=3
706	661	sp|P28340|DPOD1_HUMAN	108.05	5	3.88E+06	4	3	4		123631	DNA polymerase delta catalytic subunit OS=Homo sapiens OX=9606 GN=POLD1 PE=1 SV=2
940	1049	sp|Q14C86|GAPD1_HUMAN	108	2	4.76E+06	3	2	3		164979	GTPase-activating protein and VPS9 domain-containing protein 1 OS=Homo sapiens OX=9606 GN=GAPVD1 PE=1 SV=2
792	724	sp|Q7Z4V5|HDGR2_HUMAN	107.91	8	5.34E+06	4	4	4		74317	Hepatoma-derived growth factor-related protein 2 OS=Homo sapiens OX=9606 GN=HDGFL2 PE=1 SV=1
496	527	sp|P04264|K2C1_HUMAN	107.8	9	5.85E+06	6	2	7		66039	Keratin type II cytoskeletal 1 OS=Homo sapiens OX=9606 GN=KRT1 PE=1 SV=6
809	785	sp|Q96P16|RPR1A_HUMAN	107.77	15	1.03E+06	3	2	3		35720	Regulation of nuclear pre-mRNA domain-containing protein 1A OS=Homo sapiens OX=9606 GN=RPRD1A PE=1 SV=1
473	627	sp|Q92598|HS105_HUMAN	107.66	7	7.78E+06	4	4	5		96865	Heat shock protein 105 kDa OS=Homo sapiens OX=9606 GN=HSPH1 PE=1 SV=1
743	670	sp|Q9Y2R4|DDX52_HUMAN	107.53	7	4.61E+06	4	4	4	Acetylation (Protein N-term)	67466	Probable ATP-dependent RNA helicase DDX52 OS=Homo sapiens OX=9606 GN=DDX52 PE=1 SV=4
990	850	sp|O15269|SPTC1_HUMAN	107.49	9	6.06E+06	3	3	3		52744	Serine palmitoyltransferase 1 OS=Homo sapiens OX=9606 GN=SPTLC1 PE=1 SV=1
651	733	sp|Q92769|HDAC2_HUMAN	107	7	4.04E+06	4	1	5		55364	Histone deacetylase 2 OS=Homo sapiens OX=9606 GN=HDAC2 PE=1 SV=2
764	819	sp|Q15758|AAAT_HUMAN	106.91	7	1.60E+07	4	3	4		56598	Neutral amino acid transporter B(0) OS=Homo sapiens OX=9606 GN=SLC1A5 PE=1 SV=2
789	708	sp|P62873|GBB1_HUMAN	106.72	11	2.96E+06	4	2	4		37377	Guanine nucleotide-binding protein G(I)/G(S)/G(T) subunit beta-1 OS=Homo sapiens OX=9606 GN=GNB1 PE=1 SV=3
556	523	sp|Q9Y5T5|UBP16_HUMAN	106.17	10	1.24E+07	5	5	5		93570	Ubiquitin carboxyl-terminal hydrolase 16 OS=Homo sapiens OX=9606 GN=USP16 PE=1 SV=1
604	739	sp|P84103|SRSF3_HUMAN	105.91	26	1.34E+07	4	2	6	Deamidation (NQ)	19330	Serine/arginine-rich splicing factor 3 OS=Homo sapiens OX=9606 GN=SRSF3 PE=1 SV=1
263	771	sp|P01764|HV323_HUMAN	105.62	32	1.01E+09	6	2	12	Carbamidomethylation	12582	Immunoglobulin heavy variable 3-23 OS=Homo sapiens OX=9606 GN=IGHV3-23 PE=1 SV=2
1220	1055	sp|O95983|MBD3_HUMAN	105.41	11	2.13E+06	2	2	2		32844	Methyl-CpG-binding domain protein 3 OS=Homo sapiens OX=9606 GN=MBD3 PE=1 SV=1
750	719	sp|Q5VTL8|PR38B_HUMAN	105.36	8	1.27E+07	4	4	4	Carbamidomethylation	64468	Pre-mRNA-splicing factor 38B OS=Homo sapiens OX=9606 GN=PRPF38B PE=1 SV=1
741	667	sp|P31939|PUR9_HUMAN	105.34	10	9.98E+06	4	4	4		64616	Bifunctional purine biosynthesis protein ATIC OS=Homo sapiens OX=9606 GN=ATIC PE=1 SV=3
500	796	sp|A0A0J9YX35|HV64D_HUMAN	105.11	38	2.08E+07	4	1	7	Deamidation (NQ)	12823	Immunoglobulin heavy variable 3-64D OS=Homo sapiens OX=9606 GN=IGHV3-64D PE=3 SV=1
636	590	sp|O95299|NDUAA_HUMAN	105.02	17	9.92E+06	5	5	5		40751	NADH dehydrogenase [ubiquinone] 1 alpha subcomplex subunit 10 mitochondrial OS=Homo sapiens OX=9606 GN=NDUFA10 PE=1 SV=1
742	669	sp|Q96D46|NMD3_HUMAN	104.85	9	5.62E+06	4	4	4	Acetylation (Protein N-term)	57603	60S ribosomal export protein NMD3 OS=Homo sapiens OX=9606 GN=NMD3 PE=1 SV=1
771	976	sp|Q06210|GFPT1_HUMAN	104.66	5	5.73E+06	3	2	4		78806	Glutamine--fructose-6-phosphate aminotransferase [isomerizing] 1 OS=Homo sapiens OX=9606 GN=GFPT1 PE=1 SV=3
602	717	sp|Q08170|SRSF4_HUMAN	104.51	8	3.00E+07	4	4	6	Pyro-glu from Q	56678	Serine/arginine-rich splicing factor 4 OS=Homo sapiens OX=9606 GN=SRSF4 PE=1 SV=2
526	738	sp|Q9BXP5|SRRT_HUMAN	104.46	7	1.56E+07	4	4	4		100667	Serrate RNA effector molecule homolog OS=Homo sapiens OX=9606 GN=SRRT PE=1 SV=1
876	786	sp|P11177|ODPB_HUMAN	104.39	10	2.40E+07	3	3	3		39233	Pyruvate dehydrogenase E1 component subunit beta mitochondrial OS=Homo sapiens OX=9606 GN=PDHB PE=1 SV=3
1004	880	sp|P50750|CDK9_HUMAN	104.06	10	3.02E+06	3	3	3		42778	Cyclin-dependent kinase 9 OS=Homo sapiens OX=9606 GN=CDK9 PE=1 SV=3
520	601	sp|Q15418|KS6A1_HUMAN	103.63	9	1.74E+06	7	1	7	Carbamidomethylation	82723	Ribosomal protein S6 kinase alpha-1 OS=Homo sapiens OX=9606 GN=RPS6KA1 PE=1 SV=2
865	794	sp|Q9NVI1|FANCI_HUMAN	103.45	3	4.99E+06	3	3	3		149323	Fanconi anemia group I protein OS=Homo sapiens OX=9606 GN=FANCI PE=1 SV=4
755	749	sp|Q9BSJ2|GCP2_HUMAN	103.43	5	2.67E+06	4	3	4		102534	Gamma-tubulin complex component 2 OS=Homo sapiens OX=9606 GN=TUBGCP2 PE=1 SV=2
718	990	sp|Q9NXF1|TEX10_HUMAN	103.32	4	2.82E+06	4	2	4		105674	Testis-expressed protein 10 OS=Homo sapiens OX=9606 GN=TEX10 PE=1 SV=2
650	732	sp|Q9UIA9|XPO7_HUMAN	103.17	5	4.50E+06	5	4	5		123907	Exportin-7 OS=Homo sapiens OX=9606 GN=XPO7 PE=1 SV=3
790	714	sp|Q9Y5A9|YTHD2_HUMAN	102.9	7	7.19E+06	4	2	4		62334	YTH domain-containing family protein 2 OS=Homo sapiens OX=9606 GN=YTHDF2 PE=1 SV=2
595	617	sp|P51812|KS6A3_HUMAN	102.74	7	1.96E+06	6	1	6	Carbamidomethylation	83736	Ribosomal protein S6 kinase alpha-3 OS=Homo sapiens OX=9606 GN=RPS6KA3 PE=1 SV=1
671	581	sp|Q9UKD2|MRT4_HUMAN	102.65	20	1.13E+07	5	5	5	Pyro-glu from Q	27560	mRNA turnover protein 4 homolog OS=Homo sapiens OX=9606 GN=MRTO4 PE=1 SV=2
681	655	sp|P14678|RSMB_HUMAN	102.26	16	2.61E+07	4	4	4		24610	Small nuclear ribonucleoprotein-associated proteins B and B' OS=Homo sapiens OX=9606 GN=SNRPB PE=1 SV=2
817	897	sp|Q04837|SSBP_HUMAN	102.19	22	8.16E+06	3	3	4		17260	Single-stranded DNA-binding protein mitochondrial OS=Homo sapiens OX=9606 GN=SSBP1 PE=1 SV=1
924	863	sp|P42224|STAT1_HUMAN	102.1	4	5.21E+06	3	3	3		87335	Signal transducer and activator of transcription 1-alpha/beta OS=Homo sapiens OX=9606 GN=STAT1 PE=1 SV=2
1375	1171	sp|P35249|RFC4_HUMAN	101.85	11	3.03E+06	2	2	2		39682	Replication factor C subunit 4 OS=Homo sapiens OX=9606 GN=RFC4 PE=1 SV=2
891	1007	sp|Q5C9Z4|NOM1_HUMAN	101.57	3	2.80E+06	2	2	3		96257	Nucleolar MIF4G domain-containing protein 1 OS=Homo sapiens OX=9606 GN=NOM1 PE=1 SV=1
444	754	sp|P01780|HV307_HUMAN	101.22	26	1.15E+06	4	1	7	Carbamidomethylation	12943	Immunoglobulin heavy variable 3-7 OS=Homo sapiens OX=9606 GN=IGHV3-7 PE=1 SV=2
749	685	sp|Q7Z4Q2|HEAT3_HUMAN	101.07	7	4.35E+06	4	4	4		74583	HEAT repeat-containing protein 3 OS=Homo sapiens OX=9606 GN=HEATR3 PE=1 SV=2
991	858	sp|P49755|TMEDA_HUMAN	100.98	14	8.59E+06	3	3	3		24976	Transmembrane emp24 domain-containing protein 10 OS=Homo sapiens OX=9606 GN=TMED10 PE=1 SV=2
524	725	sp|P0C0S5|H2AZ_HUMAN	100.9	31	8.97E+06	4	2	6		13553	Histone H2A.Z OS=Homo sapiens OX=9606 GN=H2AZ1 PE=1 SV=2
601	707	sp|P62851|RS25_HUMAN	100.8	30	3.06E+07	5	5	6		13742	40S ribosomal protein S25 OS=Homo sapiens OX=9606 GN=RPS25 PE=1 SV=1
1344	1121	sp|P51571|SSRD_HUMAN	100.66	17	1.87E+07	2	2	2		18999	Translocon-associated protein subunit delta OS=Homo sapiens OX=9606 GN=SSR4 PE=1 SV=1
558	537	sp|O15226|NKRF_HUMAN	100.63	8	5.62E+06	5	5	5	Carbamidomethylation	77673	NF-kappa-B-repressing factor OS=Homo sapiens OX=9606 GN=NKRF PE=1 SV=2
756	751	sp|Q16763|UBE2S_HUMAN	100.54	26	8.54E+06	4	3	4		23845	Ubiquitin-conjugating enzyme E2 S OS=Homo sapiens OX=9606 GN=UBE2S PE=1 SV=2
754	747	sp|Q9Y6G9|DC1L1_HUMAN	100.47	7	1.11E+07	3	3	3		56579	Cytoplasmic dynein 1 light intermediate chain 1 OS=Homo sapiens OX=9606 GN=DYNC1LI1 PE=1 SV=3
1345	1123	sp|Q53H12|AGK_HUMAN	100.19	9	1.22E+07	2	2	2		47137	Acylglycerol kinase mitochondrial OS=Homo sapiens OX=9606 GN=AGK PE=1 SV=2
519	595	sp|Q9UBU9|NXF1_HUMAN	100.1	10	8.35E+06	5	5	6		70182	Nuclear RNA export factor 1 OS=Homo sapiens OX=9606 GN=NXF1 PE=1 SV=1
1242	1114	sp|Q9BQA1|MEP50_HUMAN	100.01	11	1.09E+07	2	2	2		36724	Methylosome protein 50 OS=Homo sapiens OX=9606 GN=WDR77 PE=1 SV=1
768	919	sp|P63167|DYL1_HUMAN	99.75	44	4.68E+06	3	1	4	Carbamidomethylation	10366	Dynein light chain 1 cytoplasmic OS=Homo sapiens OX=9606 GN=DYNLL1 PE=1 SV=1
693	853	sp|A2NJV5|KV229_HUMAN	99.73	27	0.00E+00	4	1	5	Carbamidomethylation	13085	Immunoglobulin kappa variable 2-29 OS=Homo sapiens OX=9606 GN=IGKV2-29 PE=3 SV=2
619	582	sp|O00231|PSD11_HUMAN	99.51	14	2.67E+07	5	5	5		47464	26S proteasome non-ATPase regulatory subunit 11 OS=Homo sapiens OX=9606 GN=PSMD11 PE=1 SV=3
1343	1119	sp|Q6YN16|HSDL2_HUMAN	99.5	8	1.06E+07	2	2	2		45395	Hydroxysteroid dehydrogenase-like protein 2 OS=Homo sapiens OX=9606 GN=HSDL2 PE=1 SV=1
568	811	sp|O00232|PSD12_HUMAN	98.84	7	5.54E+06	5	2	5		52904	26S proteasome non-ATPase regulatory subunit 12 OS=Homo sapiens OX=9606 GN=PSMD12 PE=1 SV=3
751	740	sp|Q9Y606|PUS1_HUMAN	98.77	12	1.06E+07	4	4	4		47470	Pseudouridylate synthase 1 homolog OS=Homo sapiens OX=9606 GN=PUS1 PE=1 SV=3
795	735	sp|O75821|EIF3G_HUMAN	98.59	17	1.25E+07	4	4	4		35611	Eukaryotic translation initiation factor 3 subunit G OS=Homo sapiens OX=9606 GN=EIF3G PE=1 SV=2
1054	1120	sp|P63172|DYLT1_HUMAN	97.96	30	3.16E+06	2	2	3		12452	Dynein light chain Tctex-type 1 OS=Homo sapiens OX=9606 GN=DYNLT1 PE=1 SV=1
796	736	sp|P07237|PDIA1_HUMAN	97.57	9	2.28E+06	4	4	4		57116	Protein disulfide-isomerase OS=Homo sapiens OX=9606 GN=P4HB PE=1 SV=3
799	756	sp|Q96EY7|PTCD3_HUMAN	97.49	6	4.94E+06	4	3	4		78550	Pentatricopeptide repeat domain-containing protein 3 mitochondrial OS=Homo sapiens OX=9606 GN=PTCD3 PE=1 SV=3
653	817	sp|O43324|MCA3_HUMAN	97.4	17	1.32E+07	5	3	5	Acetylation (Protein N-term)	19811	Eukaryotic translation elongation factor 1 epsilon-1 OS=Homo sapiens OX=9606 GN=EEF1E1 PE=1 SV=1
729	766	sp|Q8TCJ2|STT3B_HUMAN	96.93	5	7.54E+06	3	3	3		93674	Dolichyl-diphosphooligosaccharide--protein glycosyltransferase subunit STT3B OS=Homo sapiens OX=9606 GN=STT3B PE=1 SV=1
866	803	sp|Q14980|NUMA1_HUMAN	96.92	2	2.75E+06	3	3	3		238257	Nuclear mitotic apparatus protein 1 OS=Homo sapiens OX=9606 GN=NUMA1 PE=1 SV=2
683	731	sp|Q04917|1433F_HUMAN	96.83	17	4.36E+06	4	2	5	Acetylation (Protein N-term)	28219	14-3-3 protein eta OS=Homo sapiens OX=9606 GN=YWHAH PE=1 SV=4
374	518	sp|Q9NWB6|ARGL1_HUMAN	96.07	21	1.41E+08	8	7	10	Pyro-glu from Q	33216	Arginine and glutamate-rich protein 1 OS=Homo sapiens OX=9606 GN=ARGLU1 PE=1 SV=1
624	640	sp|Q2NKX8|ERC6L_HUMAN	95.59	5	4.95E+06	5	4	5		141103	DNA excision repair protein ERCC-6-like OS=Homo sapiens OX=9606 GN=ERCC6L PE=1 SV=1
1007	891	sp|P05455|LA_HUMAN	95.57	8	2.41E+06	3	3	3		46837	Lupus La protein OS=Homo sapiens OX=9606 GN=SSB PE=1 SV=2
1236	1095	sp|Q9UI12|VATH_HUMAN	95.46	7	6.17E+06	2	2	2		55883	V-type proton ATPase subunit H OS=Homo sapiens OX=9606 GN=ATP6V1H PE=1 SV=1
643	652	sp|Q5JWF2|GNAS1_HUMAN	95.34	5	7.65E+06	5	4	5		111024	Guanine nucleotide-binding protein G(s) subunit alpha isoforms XLas OS=Homo sapiens OX=9606 GN=GNAS PE=1 SV=2
927	918	sp|Q9ULX6|AKP8L_HUMAN	95.33	6	4.73E+06	3	3	3	Deamidation (NQ)	71640	A-kinase anchor protein 8-like OS=Homo sapiens OX=9606 GN=AKAP8L PE=1 SV=4
648	715	sp|O15397|IPO8_HUMAN	95.11	4	4.87E+06	4	4	4		119938	Importin-8 OS=Homo sapiens OX=9606 GN=IPO8 PE=1 SV=2
713	753	sp|O60610|DIAP1_HUMAN	95.08	4	4.68E+06	4	4	4		141347	Protein diaphanous homolog 1 OS=Homo sapiens OX=9606 GN=DIAPH1 PE=1 SV=2
727	648	sp|P46977|STT3A_HUMAN	94.93	8	1.92E+07	4	4	4		80530	Dolichyl-diphosphooligosaccharide--protein glycosyltransferase subunit STT3A OS=Homo sapiens OX=9606 GN=STT3A PE=1 SV=2
985	835	sp|P48729|KC1A_HUMAN	94.87	9	5.57E+06	3	3	3		38915	Casein kinase I isoform alpha OS=Homo sapiens OX=9606 GN=CSNK1A1 PE=1 SV=2
1367	1160	sp|O00299|CLIC1_HUMAN	94.82	11	1.10E+07	2	2	2		26923	Chloride intracellular channel protein 1 OS=Homo sapiens OX=9606 GN=CLIC1 PE=1 SV=4
834	1122	sp|Q6P5R6|RL22L_HUMAN	94.71	20	1.57E+07	2	2	4		14607	60S ribosomal protein L22-like 1 OS=Homo sapiens OX=9606 GN=RPL22L1 PE=1 SV=2
572	1086	sp|P47914|RL29_HUMAN	94.71	14	2.85E+08	2	2	3		17752	60S ribosomal protein L29 OS=Homo sapiens OX=9606 GN=RPL29 PE=1 SV=2
1349	1129	sp|Q96HR8|NAF1_HUMAN	94.54	5	4.40E+06	2	2	2	Acetylation (Protein N-term)	53717	H/ACA ribonucleoprotein complex non-core subunit NAF1 OS=Homo sapiens OX=9606 GN=NAF1 PE=1 SV=2
890	977	sp|P07737|PROF1_HUMAN	94.45	17	3.82E+06	2	2	2		15054	Profilin-1 OS=Homo sapiens OX=9606 GN=PFN1 PE=1 SV=2
761	795	sp|O95747|OXSR1_HUMAN	94.29	9	6.16E+06	4	4	4		58022	Serine/threonine-protein kinase OSR1 OS=Homo sapiens OX=9606 GN=OXSR1 PE=1 SV=1
1018	920	sp|E9PRG8|CK098_HUMAN	93.88	26	8.30E+06	3	2	3		14234	Uncharacterized protein C11orf98 OS=Homo sapiens OX=9606 GN=C11orf98 PE=4 SV=2
808	783	sp|P82930|RT34_HUMAN	93.84	20	5.04E+06	4	3	4		25650	28S ribosomal protein S34 mitochondrial OS=Homo sapiens OX=9606 GN=MRPS34 PE=1 SV=2
814	845	sp|P61006|RAB8A_HUMAN	93.8	18	1.17E+06	4	2	4		23668	Ras-related protein Rab-8A OS=Homo sapiens OX=9606 GN=RAB8A PE=1 SV=1
538	526	sp|P78344|IF4G2_HUMAN	93.75	6	7.51E+06	5	5	5		102362	Eukaryotic translation initiation factor 4 gamma 2 OS=Homo sapiens OX=9606 GN=EIF4G2 PE=1 SV=1
640	606	sp|Q9HCG8|CWC22_HUMAN	93.75	6	6.87E+06	5	5	5		105466	Pre-mRNA-splicing factor CWC22 homolog OS=Homo sapiens OX=9606 GN=CWC22 PE=1 SV=3
1348	1126	sp|P56134|ATPK_HUMAN	93.64	26	1.92E+07	2	2	2		10918	ATP synthase subunit f mitochondrial OS=Homo sapiens OX=9606 GN=ATP5MF PE=1 SV=3
654	859	sp|Q96SB4|SRPK1_HUMAN	93.46	7	8.10E+06	4	3	4		74325	SRSF protein kinase 1 OS=Homo sapiens OX=9606 GN=SRPK1 PE=1 SV=2
995	866	sp|Q71UM5|RS27L_HUMAN	93.32	38	3.45E+06	3	1	3	Carbamidomethylation	9477	40S ribosomal protein S27-like OS=Homo sapiens OX=9606 GN=RPS27L PE=1 SV=3
580	531	sp|Q9UBM7|DHCR7_HUMAN	93.17	13	1.84E+07	6	5	6		54489	7-dehydrocholesterol reductase OS=Homo sapiens OX=9606 GN=DHCR7 PE=1 SV=1
1028	964	sp|P55265|DSRAD_HUMAN	93.13	2	5.48E+06	2	2	2		136066	Double-stranded RNA-specific adenosine deaminase OS=Homo sapiens OX=9606 GN=ADAR PE=1 SV=4
535	598	sp|Q14008|CKAP5_HUMAN	93.09	4	6.67E+06	6	6	6	Pyro-glu from Q	225493	Cytoskeleton-associated protein 5 OS=Homo sapiens OX=9606 GN=CKAP5 PE=1 SV=3
1163	1000	sp|O60762|DPM1_HUMAN	92.93	12	1.04E+07	2	2	2		29634	Dolichol-phosphate mannosyltransferase subunit 1 OS=Homo sapiens OX=9606 GN=DPM1 PE=1 SV=1
1213	1024	sp|Q9NS69|TOM22_HUMAN	92.87	26	1.31E+07	2	2	2		15522	Mitochondrial import receptor subunit TOM22 homolog OS=Homo sapiens OX=9606 GN=TOMM22 PE=1 SV=3
892	1028	sp|P37108|SRP14_HUMAN	92.75	20	9.99E+06	2	2	3		14570	Signal recognition particle 14 kDa protein OS=Homo sapiens OX=9606 GN=SRP14 PE=1 SV=2
807	782	sp|P20700|LMNB1_HUMAN	92.58	7	4.23E+06	4	3	4		66408	Lamin-B1 OS=Homo sapiens OX=9606 GN=LMNB1 PE=1 SV=2
562	592	sp|Q7L1Q6|5MP2_HUMAN	92.38	9	1.34E+07	5	4	5		48043	eIF5-mimic protein 2 OS=Homo sapiens OX=9606 GN=BZW1 PE=1 SV=1
642	649	sp|P20020|AT2B1_HUMAN	91.79	5	2.20E+06	5	2	5		134685	Plasma membrane calcium-transporting ATPase 1 OS=Homo sapiens OX=9606 GN=ATP2B1 PE=1 SV=4
1498	1662	sp|Q8TA86|RP9_HUMAN	91.62	5	1.06E+07	2	2	2		26107	Retinitis pigmentosa 9 protein OS=Homo sapiens OX=9606 GN=RP9 PE=1 SV=2
791	716	sp|P46087|NOP2_HUMAN	91.62	10	1.26E+07	4	4	4		89302	Probable 28S rRNA (cytosine(4447)-C(5))-methyltransferase OS=Homo sapiens OX=9606 GN=NOP2 PE=1 SV=2
716	852	sp|Q15436|SC23A_HUMAN	91.46	5	5.65E+06	3	3	4		86161	Protein transport protein Sec23A OS=Homo sapiens OX=9606 GN=SEC23A PE=1 SV=2
759	792	sp|Q9BRX2|PELO_HUMAN	91.41	9	8.29E+06	3	3	4		43359	Protein pelota homolog OS=Homo sapiens OX=9606 GN=PELO PE=1 SV=2
810	788	sp|Q9H223|EHD4_HUMAN	90.68	11	1.32E+07	3	3	3		61175	EH domain-containing protein 4 OS=Homo sapiens OX=9606 GN=EHD4 PE=1 SV=1
897	1199	sp|Q68E01|INT3_HUMAN	90.58	2	1.07E+06	2	1	3		118070	Integrator complex subunit 3 OS=Homo sapiens OX=9606 GN=INTS3 PE=1 SV=1
606	764	sp|P28288|ABCD3_HUMAN	90.5	7	1.07E+07	4	3	5	Deamidation (NQ)	75476	ATP-binding cassette sub-family D member 3 OS=Homo sapiens OX=9606 GN=ABCD3 PE=1 SV=1
649	718	sp|Q9BXW7|HDHD5_HUMAN	90.38	14	9.90E+06	4	4	5		46321	Haloacid dehalogenase-like hydrolase domain-containing 5 OS=Homo sapiens OX=9606 GN=HDHD5 PE=1 SV=1
1003	879	sp|Q8WX92|NELFB_HUMAN	90.38	8	4.21E+06	3	3	3		65697	Negative elongation factor B OS=Homo sapiens OX=9606 GN=NELFB PE=1 SV=1
887	893	sp|Q8WTT2|NOC3L_HUMAN	90.31	4	6.32E+06	3	3	3		92548	Nucleolar complex protein 3 homolog OS=Homo sapiens OX=9606 GN=NOC3L PE=1 SV=1
811	802	sp|P39656|OST48_HUMAN	90.24	14	1.85E+07	3	3	3		50801	Dolichyl-diphosphooligosaccharide--protein glycosyltransferase 48 kDa subunit OS=Homo sapiens OX=9606 GN=DDOST PE=1 SV=4
813	839	sp|Q03701|CEBPZ_HUMAN	90.24	5	1.25E+07	3	3	4	Deamidation (NQ)	120974	CCAAT/enhancer-binding protein zeta OS=Homo sapiens OX=9606 GN=CEBPZ PE=1 SV=3
692	846	sp|O95218|ZRAB2_HUMAN	90.06	11	1.00E+07	3	3	5	Carbamidomethylation	37404	Zinc finger Ran-binding domain-containing protein 2 OS=Homo sapiens OX=9606 GN=ZRANB2 PE=1 SV=2
1346	1124	sp|Q01650|LAT1_HUMAN	90.01	6	3.05E+06	2	2	2		55010	Large neutral amino acids transporter small subunit 1 OS=Homo sapiens OX=9606 GN=SLC7A5 PE=1 SV=2
921	838	sp|P11171|EPB41_HUMAN	89.97	4	9.71E+05	3	2	3		97017	Protein 4.1 OS=Homo sapiens OX=9606 GN=EPB41 PE=1 SV=4
544	797	sp|O43264|ZW10_HUMAN	89.86	7	1.02E+07	4	3	6	Acetylation (Protein N-term)	88830	Centromere/kinetochore protein zw10 homolog OS=Homo sapiens OX=9606 GN=ZW10 PE=1 SV=3
695	868	sp|Q9Y696|CLIC4_HUMAN	89.85	17	1.37E+07	3	3	5	Acetylation (Protein N-term)	28772	Chloride intracellular channel protein 4 OS=Homo sapiens OX=9606 GN=CLIC4 PE=1 SV=4
1209	1001	sp|Q9UNQ2|DIM1_HUMAN	89.71	8	2.30E+06	2	2	2		35236	Probable dimethyladenosine transferase OS=Homo sapiens OX=9606 GN=DIMT1 PE=1 SV=1
836	1177	sp|Q92504|S39A7_HUMAN	89.71	5	5.00E+06	2	2	4	Pyro-glu from Q	50118	Zinc transporter SLC39A7 OS=Homo sapiens OX=9606 GN=SLC39A7 PE=1 SV=2
626	676	sp|Q14671|PUM1_HUMAN	89.55	4	5.85E+06	4	3	4		126473	Pumilio homolog 1 OS=Homo sapiens OX=9606 GN=PUM1 PE=1 SV=3
1495	1576	sp|Q9Y673|ALG5_HUMAN	89.49	5	3.66E+06	2	2	2		36946	Dolichyl-phosphate beta-glucosyltransferase OS=Homo sapiens OX=9606 GN=ALG5 PE=1 SV=1
732	816	sp|O00487|PSDE_HUMAN	89.45	15	7.73E+06	3	3	3		34577	26S proteasome non-ATPase regulatory subunit 14 OS=Homo sapiens OX=9606 GN=PSMD14 PE=1 SV=1
918	807	sp|Q13620|CUL4B_HUMAN	89.37	4	1.89E+06	3	3	3		103982	Cullin-4B OS=Homo sapiens OX=9606 GN=CUL4B PE=1 SV=4
594	613	sp|Q9UQ88|CD11A_HUMAN	89.15	5	4.64E+06	4	3	4	Carbamidomethylation	91362	Cyclin-dependent kinase 11A OS=Homo sapiens OX=9606 GN=CDK11A PE=1 SV=4
675	603	sp|Q9UGY1|NOL12_HUMAN	89.02	30	3.05E+07	5	5	5		24663	Nucleolar protein 12 OS=Homo sapiens OX=9606 GN=NOL12 PE=1 SV=1
682	663	sp|Q9UPT8|ZC3H4_HUMAN	88.97	7	9.42E+06	5	5	5		140256	Zinc finger CCCH domain-containing protein 4 OS=Homo sapiens OX=9606 GN=ZC3H4 PE=1 SV=3
1347	1125	sp|P82921|RT21_HUMAN	88.87	30	6.26E+06	2	2	2		10689	28S ribosomal protein S21 mitochondrial OS=Homo sapiens OX=9606 GN=MRPS21 PE=1 SV=3
1353	1134	sp|Q8NF37|PCAT1_HUMAN	88.63	5	2.78E+06	2	2	2		59151	Lysophosphatidylcholine acyltransferase 1 OS=Homo sapiens OX=9606 GN=LPCAT1 PE=1 SV=2
884	800	sp|P37802|TAGL2_HUMAN	88.5	17	2.58E+06	3	3	3		22391	Transgelin-2 OS=Homo sapiens OX=9606 GN=TAGLN2 PE=1 SV=3
1368	1161	sp|Q969Z0|FAKD4_HUMAN	88.43	10	3.94E+06	2	2	2		70738	FAST kinase domain-containing protein 4 OS=Homo sapiens OX=9606 GN=TBRG4 PE=1 SV=1
620	1013	sp|A5YKK6|CNOT1_HUMAN	88.34	1	2.22E+06	5	2	5		266937	CCR4-NOT transcription complex subunit 1 OS=Homo sapiens OX=9606 GN=CNOT1 PE=1 SV=2
929	941	sp|P35659|DEK_HUMAN	87.71	7	3.97E+06	3	2	3		42674	Protein DEK OS=Homo sapiens OX=9606 GN=DEK PE=1 SV=1
919	810	sp|P36915|GNL1_HUMAN	87.48	6	5.92E+06	3	3	3		68661	Guanine nucleotide-binding protein-like 1 OS=Homo sapiens OX=9606 GN=GNL1 PE=1 SV=2
1172	1106	sp|Q969S3|ZN622_HUMAN	87.38	3	1.69E+06	1	1	1		54272	Cytoplasmic 60S subunit biogenesis factor ZNF622 OS=Homo sapiens OX=9606 GN=ZNF622 PE=1 SV=1
1009	898	sp|Q8TDX7|NEK7_HUMAN	87.3	11	4.22E+06	3	3	3		34551	Serine/threonine-protein kinase Nek7 OS=Homo sapiens OX=9606 GN=NEK7 PE=1 SV=1
1370	1164	sp|Q9BWF3|RBM4_HUMAN	87.12	7	2.81E+06	2	2	2		40314	RNA-binding protein 4 OS=Homo sapiens OX=9606 GN=RBM4 PE=1 SV=1
762	798	sp|Q8NHQ9|DDX55_HUMAN	87.01	10	2.63E+06	4	3	4	Acetylation (Protein N-term)	68547	ATP-dependent RNA helicase DDX55 OS=Homo sapiens OX=9606 GN=DDX55 PE=1 SV=3
652	770	sp|Q9Y3T9|NOC2L_HUMAN	86.63	5	1.82E+07	4	4	5	Deamidation (NQ); Pyro-glu from Q	84919	Nucleolar complex protein 2 homolog OS=Homo sapiens OX=9606 GN=NOC2L PE=1 SV=4
1358	1140	sp|Q92734|TFG_HUMAN	86.5	7	7.23E+06	2	2	2		43448	Protein TFG OS=Homo sapiens OX=9606 GN=TFG PE=1 SV=2
984	834	sp|O00217|NDUS8_HUMAN	86.37	15	6.12E+06	3	3	3		23705	NADH dehydrogenase [ubiquinone] iron-sulfur protein 8 mitochondrial OS=Homo sapiens OX=9606 GN=NDUFS8 PE=1 SV=1
1232	1090	sp|P35250|RFC2_HUMAN	86.36	5	2.06E+06	1	1	1		39157	Replication factor C subunit 2 OS=Homo sapiens OX=9606 GN=RFC2 PE=1 SV=3
1227	1072	sp|P51153|RAB13_HUMAN	86.28	12	3.95E+06	2	1	2		22774	Ras-related protein Rab-13 OS=Homo sapiens OX=9606 GN=RAB13 PE=1 SV=1
922	847	sp|Q13363|CTBP1_HUMAN	86.23	9	1.33E+06	3	1	3		47535	C-terminal-binding protein 1 OS=Homo sapiens OX=9606 GN=CTBP1 PE=1 SV=2
769	954	sp|Q5BKZ1|ZN326_HUMAN	86.17	3	2.97E+06	2	2	3		65654	DBIRD complex subunit ZNF326 OS=Homo sapiens OX=9606 GN=ZNF326 PE=1 SV=2
827	983	sp|Q9BT22|ALG1_HUMAN	85.93	6	1.75E+06	2	2	3		52518	Chitobiosyldiphosphodolichol beta-mannosyltransferase OS=Homo sapiens OX=9606 GN=ALG1 PE=1 SV=2
1382	1188	sp|Q9Y5Q8|TF3C5_HUMAN	85.9	5	1.76E+06	2	2	2	Acetylation (Protein N-term)	59571	General transcription factor 3C polypeptide 5 OS=Homo sapiens OX=9606 GN=GTF3C5 PE=1 SV=2
1011	900	sp|Q9NZT2|OGFR_HUMAN	85.87	6	2.49E+06	3	3	3		73325	Opioid growth factor receptor OS=Homo sapiens OX=9606 GN=OGFR PE=1 SV=3
688	781	sp|Q29RF7|PDS5A_HUMAN	85.62	4	2.51E+06	4	3	4		150830	Sister chromatid cohesion protein PDS5 homolog A OS=Homo sapiens OX=9606 GN=PDS5A PE=1 SV=1
885	813	sp|Q13283|G3BP1_HUMAN	85.59	7	3.43E+06	3	2	3		52164	Ras GTPase-activating protein-binding protein 1 OS=Homo sapiens OX=9606 GN=G3BP1 PE=1 SV=1
993	861	sp|O14735|CDIPT_HUMAN	85.49	16	5.96E+06	3	3	3		23539	CDP-diacylglycerol--inositol 3-phosphatidyltransferase OS=Homo sapiens OX=9606 GN=CDIPT PE=1 SV=1
570	905	sp|Q9Y5B9|SP16H_HUMAN	85.38	5	1.71E+07	5	3	6	Acetylation (Protein N-term)	119914	FACT complex subunit SPT16 OS=Homo sapiens OX=9606 GN=SUPT16H PE=1 SV=1
687	773	sp|P49821|NDUV1_HUMAN	85.09	10	1.08E+07	5	5	5		50817	NADH dehydrogenase [ubiquinone] flavoprotein 1 mitochondrial OS=Homo sapiens OX=9606 GN=NDUFV1 PE=1 SV=4
815	851	sp|Q9Y3C1|NOP16_HUMAN	85	19	6.96E+06	3	3	4		21188	Nucleolar protein 16 OS=Homo sapiens OX=9606 GN=NOP16 PE=1 SV=2
655	1127	sp|Q7Z7K6|CENPV_HUMAN	84.86	10	3.09E+06	2	2	5		29946	Centromere protein V OS=Homo sapiens OX=9606 GN=CENPV PE=1 SV=1
529	1306	sp|O75691|UTP20_HUMAN	84.31	1	9.20E+05	3	1	4		318385	Small subunit processome component 20 homolog OS=Homo sapiens OX=9606 GN=UTP20 PE=1 SV=3
1010	899	sp|P51665|PSMD7_HUMAN	84.28	12	5.37E+06	3	3	3		37025	26S proteasome non-ATPase regulatory subunit 7 OS=Homo sapiens OX=9606 GN=PSMD7 PE=1 SV=2
1169	1045	sp|P50226|ST1A2_HUMAN	84.03	9	3.16E+06	2	2	2		34310	Sulfotransferase 1A2 OS=Homo sapiens OX=9606 GN=SULT1A2 PE=1 SV=2
793	728	sp|Q04760|LGUL_HUMAN	83.94	24	1.37E+07	4	4	4		20778	Lactoylglutathione lyase OS=Homo sapiens OX=9606 GN=GLO1 PE=1 SV=4
475	965	sp|E9PAV3|NACAM_HUMAN	83.93	2	1.75E+06	3	1	3	Pyro-glu from E	205419	Nascent polypeptide-associated complex subunit alpha muscle-specific form OS=Homo sapiens OX=9606 GN=NACA PE=1 SV=1
379	642	sp|P84243|H33_HUMAN	83.91	29	5.38E+07	6	1	8	Pyro-glu from E	15328	Histone H3.3 OS=Homo sapiens OX=9606 GN=H3-3B PE=1 SV=2
989	844	sp|P56545|CTBP2_HUMAN	83.7	8	7.52E+06	3	2	3		48945	C-terminal-binding protein 2 OS=Homo sapiens OX=9606 GN=CTBP2 PE=1 SV=1
1013	902	sp|P34897|GLYM_HUMAN	83.67	8	1.48E+06	3	3	3	Pyro-glu from Q	55993	Serine hydroxymethyltransferase mitochondrial OS=Homo sapiens OX=9606 GN=SHMT2 PE=1 SV=3
765	841	sp|Q14126|DSG2_HUMAN	83.49	3	2.71E+06	3	3	4		122294	Desmoglein-2 OS=Homo sapiens OX=9606 GN=DSG2 PE=1 SV=2
1357	1138	sp|P19525|E2AK2_HUMAN	83.39	5	2.44E+06	2	2	2		62094	Interferon-induced double-stranded RNA-activated protein kinase OS=Homo sapiens OX=9606 GN=EIF2AK2 PE=1 SV=2
805	777	sp|Q9NSD9|SYFB_HUMAN	83.28	5	2.19E+06	3	3	3		66116	Phenylalanine--tRNA ligase beta subunit OS=Homo sapiens OX=9606 GN=FARSB PE=1 SV=3
1146	1025	sp|Q15773|MLF2_HUMAN	83.24	11	2.69E+06	2	2	2		28147	Myeloid leukemia factor 2 OS=Homo sapiens OX=9606 GN=MLF2 PE=1 SV=1
733	936	sp|Q12789|TF3C1_HUMAN	83.23	2	2.75E+06	4	2	4		238873	General transcription factor 3C polypeptide 1 OS=Homo sapiens OX=9606 GN=GTF3C1 PE=1 SV=4
1215	1038	sp|Q13185|CBX3_HUMAN	83.18	16	4.61E+06	2	2	2		20811	Chromobox protein homolog 3 OS=Homo sapiens OX=9606 GN=CBX3 PE=1 SV=4
569	815	sp|Q9BY32|ITPA_HUMAN	82.92	21	1.49E+07	3	3	5	Acetylation (Protein N-term)	21446	Inosine triphosphate pyrophosphatase OS=Homo sapiens OX=9606 GN=ITPA PE=1 SV=2
923	862	sp|Q9NVH1|DJC11_HUMAN	82.9	7	6.04E+06	3	3	3		63278	DnaJ homolog subfamily C member 11 OS=Homo sapiens OX=9606 GN=DNAJC11 PE=1 SV=2
994	865	sp|Q13418|ILK_HUMAN	82.82	7	3.68E+06	3	3	3		51419	Integrin-linked protein kinase OS=Homo sapiens OX=9606 GN=ILK PE=1 SV=2
1350	1130	sp|Q9Y5J1|UTP18_HUMAN	82.74	5	1.88E+06	2	2	2		62004	U3 small nucleolar RNA-associated protein 18 homolog OS=Homo sapiens OX=9606 GN=UTP18 PE=1 SV=3
1369	1163	sp|O00483|NDUA4_HUMAN	82.64	22	1.57E+07	2	2	2		9370	Cytochrome c oxidase subunit NDUFA4 OS=Homo sapiens OX=9606 GN=NDUFA4 PE=1 SV=1
992	860	sp|Q9BRL6|SRSF8_HUMAN	82.61	11	1.02E+06	3	1	3		32288	Serine/arginine-rich splicing factor 8 OS=Homo sapiens OX=9606 GN=SRSF8 PE=1 SV=1
801	762	sp|Q9BVI4|NOC4L_HUMAN	82.59	10	3.81E+06	4	4	4		58468	Nucleolar complex protein 4 homolog OS=Homo sapiens OX=9606 GN=NOC4L PE=1 SV=1
1224	1068	sp|P52294|IMA5_HUMAN	82.22	5	4.14E+06	2	2	2		60222	Importin subunit alpha-5 OS=Homo sapiens OX=9606 GN=KPNA1 PE=1 SV=3
1048	1033	sp|Q13823|NOG2_HUMAN	82.05	3	3.37E+06	2	1	2		83655	Nucleolar GTP-binding protein 2 OS=Homo sapiens OX=9606 GN=GNL2 PE=1 SV=1
946	1206	sp|O43251|RFOX2_HUMAN	81.96	7	3.45E+06	3	2	3		41374	RNA binding protein fox-1 homolog 2 OS=Homo sapiens OX=9606 GN=RBFOX2 PE=1 SV=3
997	871	sp|P40938|RFC3_HUMAN	81.79	10	6.55E+06	3	3	3		40556	Replication factor C subunit 3 OS=Homo sapiens OX=9606 GN=RFC3 PE=1 SV=2
694	855	sp|P62273|RS29_HUMAN	81.7	46	5.76E+07	3	3	5	Carbamidomethylation; Deamidation (NQ); Acetylation (Protein N-term)	6677	40S ribosomal protein S29 OS=Homo sapiens OX=9606 GN=RPS29 PE=1 SV=2
230	760	sp|A0A0C4DH68|KV224_HUMAN	81.69	31	8.87E+09	5	1	13	Carbamidomethylation	13079	Immunoglobulin kappa variable 2-24 OS=Homo sapiens OX=9606 GN=IGKV2-24 PE=3 SV=1
1060	1270	sp|P24534|EF1B_HUMAN	81.61	9	4.83E+06	2	1	3		24764	Elongation factor 1-beta OS=Homo sapiens OX=9606 GN=EEF1B2 PE=1 SV=3
987	840	sp|P20339|RAB5A_HUMAN	81.49	17	3.60E+06	3	2	3		23659	Ras-related protein Rab-5A OS=Homo sapiens OX=9606 GN=RAB5A PE=1 SV=2
1005	888	sp|P07305|H10_HUMAN	81.26	16	5.13E+06	3	3	3	Acetylation (Protein N-term)	20863	Histone H1.0 OS=Homo sapiens OX=9606 GN=H1-0 PE=1 SV=3
1226	1071	sp|P33316|DUT_HUMAN	81.15	9	1.34E+06	2	2	2		26563	Deoxyuridine 5'-triphosphate nucleotidohydrolase mitochondrial OS=Homo sapiens OX=9606 GN=DUT PE=1 SV=4
1352	1133	sp|P22234|PUR6_HUMAN	81	6	2.63E+06	2	2	2	Carbamidomethylation; Acetylation (Protein N-term)	47079	Bifunctional phosphoribosylaminoimidazole carboxylase/phosphoribosylaminoimidazole succinocarboxamide synthetase OS=Homo sapiens OX=9606 GN=PAICS PE=1 SV=3
1221	1060	sp|Q9NX63|MIC19_HUMAN	80.96	10	5.93E+06	2	2	2		26152	MICOS complex subunit MIC19 OS=Homo sapiens OX=9606 GN=CHCHD3 PE=1 SV=1
1875	1563	sp|A1L0T0|HACL2_HUMAN	80.93	4	3.40E+06	1	1	1		67868	2-hydroxyacyl-CoA lyase 2 OS=Homo sapiens OX=9606 GN=ILVBL PE=1 SV=2
685	752	sp|P53396|ACLY_HUMAN	80.92	4	7.76E+06	3	3	3		120839	ATP-citrate synthase OS=Homo sapiens OX=9606 GN=ACLY PE=1 SV=3
920	818	sp|Q96CW1|AP2M1_HUMAN	80.78	7	6.91E+06	3	3	3		49655	AP-2 complex subunit mu OS=Homo sapiens OX=9606 GN=AP2M1 PE=1 SV=2
696	886	sp|Q15555|MARE2_HUMAN	80.67	11	6.04E+06	3	3	5		37031	Microtubule-associated protein RP/EB family member 2 OS=Homo sapiens OX=9606 GN=MAPRE2 PE=1 SV=1
1354	1135	sp|P52434|RPAB3_HUMAN	80.63	15	3.67E+06	2	2	2	Carbamidomethylation	17143	DNA-directed RNA polymerases I II and III subunit RPABC3 OS=Homo sapiens OX=9606 GN=POLR2H PE=1 SV=4
1359	1141	sp|P62857|RS28_HUMAN	80.58	30	1.23E+07	2	2	2		7841	40S ribosomal protein S28 OS=Homo sapiens OX=9606 GN=RPS28 PE=1 SV=1
820	912	sp|O75934|SPF27_HUMAN	80.45	13	3.89E+06	3	2	3		26131	Pre-mRNA-splicing factor SPF27 OS=Homo sapiens OX=9606 GN=BCAS2 PE=1 SV=1
988	843	sp|Q5SSJ5|HP1B3_HUMAN	80.16	6	7.75E+06	3	3	3	Acetylation (Protein N-term)	61207	Heterochromatin protein 1-binding protein 3 OS=Homo sapiens OX=9606 GN=HP1BP3 PE=1 SV=1
1356	1137	sp|Q9BTX1|NDC1_HUMAN	79.98	4	1.18E+06	2	2	2		76305	Nucleoporin NDC1 OS=Homo sapiens OX=9606 GN=NDC1 PE=1 SV=2
823	934	sp|Q9H2M9|RBGPR_HUMAN	79.34	3	1.98E+06	3	2	3		155984	Rab3 GTPase-activating protein non-catalytic subunit OS=Homo sapiens OX=9606 GN=RAB3GAP2 PE=1 SV=1
837	1221	sp|P62308|RUXG_HUMAN	79.21	26	1.32E+07	3	3	4		8496	Small nuclear ribonucleoprotein G OS=Homo sapiens OX=9606 GN=SNRPG PE=1 SV=1
445	790	sp|P26599|PTBP1_HUMAN	79.1	9	1.07E+07	3	3	6	Deamidation (NQ)	59633	Polypyrimidine tract-binding protein 1 OS=Homo sapiens OX=9606 GN=PTBP1 PE=1 SV=2
1006	890	sp|P00403|COX2_HUMAN	78.84	16	1.65E+07	3	3	3		25565	Cytochrome c oxidase subunit 2 OS=Homo sapiens OX=9606 GN=MT-CO2 PE=1 SV=1
1355	1136	sp|O43670|ZN207_HUMAN	78.67	5	4.38E+06	2	2	2		50751	BUB3-interacting and GLEBS motif-containing protein ZNF207 OS=Homo sapiens OX=9606 GN=ZNF207 PE=1 SV=1
1351	1131	sp|P55769|NH2L1_HUMAN	78.42	19	6.00E+06	2	2	2	Carbamidomethylation	14174	NHP2-like protein 1 OS=Homo sapiens OX=9606 GN=SNU13 PE=1 SV=3
1360	1142	sp|Q9Y2Q3|GSTK1_HUMAN	78.29	10	5.92E+06	2	2	2		25497	Glutathione S-transferase kappa 1 OS=Homo sapiens OX=9606 GN=GSTK1 PE=1 SV=3
609	916	sp|P61619|S61A1_HUMAN	78.27	6	3.00E+07	3	3	6	Pyro-glu from E	52265	Protein transport protein Sec61 subunit alpha isoform 1 OS=Homo sapiens OX=9606 GN=SEC61A1 PE=1 SV=2
1372	1167	sp|P63000|RAC1_HUMAN	78.01	11	3.74E+06	2	2	2		21450	Ras-related C3 botulinum toxin substrate 1 OS=Homo sapiens OX=9606 GN=RAC1 PE=1 SV=1
1210	1010	sp|Q96P70|IPO9_HUMAN	77.09	2	1.08E+07	2	2	2		115963	Importin-9 OS=Homo sapiens OX=9606 GN=IPO9 PE=1 SV=3
1008	895	sp|Q14232|EI2BA_HUMAN	77.07	10	5.60E+06	3	3	3	Carbamidomethylation; Acetylation (Protein N-term)	33712	Translation initiation factor eIF-2B subunit alpha OS=Homo sapiens OX=9606 GN=EIF2B1 PE=1 SV=1
752	742	sp|Q6NUK1|SCMC1_HUMAN	76.25	7	6.67E+06	4	4	4		53354	Calcium-binding mitochondrial carrier protein SCaMC-1 OS=Homo sapiens OX=9606 GN=SLC25A24 PE=1 SV=2
522	653	sp|Q9UHD1|CHRD1_HUMAN	76.14	22	1.91E+07	5	5	7	Carbamidomethylation; Acetylation (Protein N-term)	37490	Cysteine and histidine-rich domain-containing protein 1 OS=Homo sapiens OX=9606 GN=CHORDC1 PE=1 SV=2
1390	1209	sp|P10599|THIO_HUMAN	76.09	23	1.15E+07	2	2	2		11737	Thioredoxin OS=Homo sapiens OX=9606 GN=TXN PE=1 SV=3
835	1139	sp|Q15185|TEBP_HUMAN	76.06	14	7.31E+06	2	2	4		18697	Prostaglandin E synthase 3 OS=Homo sapiens OX=9606 GN=PTGES3 PE=1 SV=1
528	809	sp|Q5TEC6|H37_HUMAN	76	28	5.89E+06	5	1	5		15430	Histone H3-7 OS=Homo sapiens OX=9606 GN=H3-7 PE=1 SV=1
939	1041	sp|Q9P2R3|ANFY1_HUMAN	75.87	2	1.76E+06	2	2	2		128399	Rabankyrin-5 OS=Homo sapiens OX=9606 GN=ANKFY1 PE=1 SV=2
1371	1165	sp|Q05519|SRS11_HUMAN	75.62	5	8.59E+06	2	2	2		53542	Serine/arginine-rich splicing factor 11 OS=Homo sapiens OX=9606 GN=SRSF11 PE=1 SV=1
1212	1018	sp|Q14694|UBP10_HUMAN	75.62	3	2.21E+06	2	2	2		87134	Ubiquitin carboxyl-terminal hydrolase 10 OS=Homo sapiens OX=9606 GN=USP10 PE=1 SV=2
1366	1157	sp|Q16658|FSCN1_HUMAN	75.42	4	2.98E+06	2	2	2		54530	Fascin OS=Homo sapiens OX=9606 GN=FSCN1 PE=1 SV=3
1364	1149	sp|P00846|ATP6_HUMAN	75.31	8	7.27E+06	2	2	2	Pyro-glu from Q	24817	ATP synthase subunit a OS=Homo sapiens OX=9606 GN=MT-ATP6 PE=1 SV=1
1037	982	sp|P62316|SMD2_HUMAN	75.28	15	1.39E+07	2	2	2		13527	Small nuclear ribonucleoprotein Sm D2 OS=Homo sapiens OX=9606 GN=SNRPD2 PE=1 SV=1
998	872	sp|Q9BSC4|NOL10_HUMAN	75.01	5	4.66E+06	3	3	3		80302	Nucleolar protein 10 OS=Homo sapiens OX=9606 GN=NOL10 PE=1 SV=1
1214	1029	sp|Q99733|NP1L4_HUMAN	74.91	8	2.90E+06	2	2	2		42823	Nucleosome assembly protein 1-like 4 OS=Homo sapiens OX=9606 GN=NAP1L4 PE=1 SV=1
1243	1158	sp|Q8N766|EMC1_HUMAN	74.84	3	1.09E+06	2	2	2		111759	ER membrane protein complex subunit 1 OS=Homo sapiens OX=9606 GN=EMC1 PE=1 SV=1
1031	969	sp|P62306|RUXF_HUMAN	74.8	22	1.10E+07	2	2	2		9725	Small nuclear ribonucleoprotein F OS=Homo sapiens OX=9606 GN=SNRPF PE=1 SV=1
698	1653	sp|P62891|RL39_HUMAN	74.74	20	1.93E+08	3	3	5	Pyro-glu from Q	6407	60S ribosomal protein L39 OS=Homo sapiens OX=9606 GN=RPL39 PE=1 SV=2
1361	1143	sp|O75190|DNJB6_HUMAN	74.48	8	1.85E+06	2	1	2		36087	DnaJ homolog subfamily B member 6 OS=Homo sapiens OX=9606 GN=DNAJB6 PE=1 SV=2
798	750	sp|P18077|RL35A_HUMAN	74.3	27	4.62E+07	4	4	4		12538	60S ribosomal protein L35a OS=Homo sapiens OX=9606 GN=RPL35A PE=1 SV=2
1033	974	sp|Q08945|SSRP1_HUMAN	74.2	3	2.87E+06	2	1	2		81075	FACT complex subunit SSRP1 OS=Homo sapiens OX=9606 GN=SSRP1 PE=1 SV=1
886	885	sp|Q8TCG1|CIP2A_HUMAN	74.19	4	5.41E+06	3	3	3		102185	Protein CIP2A OS=Homo sapiens OX=9606 GN=CIP2A PE=1 SV=2
1384	1196	sp|Q9BWJ5|SF3B5_HUMAN	73.97	33	9.36E+06	2	2	2	Carbamidomethylation	10135	Splicing factor 3B subunit 5 OS=Homo sapiens OX=9606 GN=SF3B5 PE=1 SV=1
1876	1564	sp|Q15738|NSDHL_HUMAN	73.92	5	2.53E+06	1	1	1		41900	Sterol-4-alpha-carboxylate 3-dehydrogenase decarboxylating OS=Homo sapiens OX=9606 GN=NSDHL PE=1 SV=2
717	887	sp|O60885|BRD4_HUMAN	73.89	3	1.57E+06	3	2	3		152218	Bromodomain-containing protein 4 OS=Homo sapiens OX=9606 GN=BRD4 PE=1 SV=2
938	1027	sp|Q92538|GBF1_HUMAN	73.79	1	3.60E+05	3	1	3		206444	Golgi-specific brefeldin A-resistance guanine nucleotide exchange factor 1 OS=Homo sapiens OX=9606 GN=GBF1 PE=1 SV=2
1363	1145	sp|P47813|IF1AX_HUMAN	73.29	17	7.92E+06	2	2	2		16460	Eukaryotic translation initiation factor 1A X-chromosomal OS=Homo sapiens OX=9606 GN=EIF1AX PE=1 SV=2
1025	948	sp|Q96FJ2|DYL2_HUMAN	73.24	27	7.45E+05	3	1	3		10350	Dynein light chain 2 cytoplasmic OS=Homo sapiens OX=9606 GN=DYNLL2 PE=1 SV=1
1136	1074	sp|Q9UPQ9|TNR6B_HUMAN	73	2	8.63E+05	2	2	2		194001	Trinucleotide repeat-containing gene 6B protein OS=Homo sapiens OX=9606 GN=TNRC6B PE=1 SV=4
1053	1097	sp|Q9NRL2|BAZ1A_HUMAN	72.99	1	1.84E+06	3	1	3	Pyro-glu from Q	178702	Bromodomain adjacent to zinc finger domain protein 1A OS=Homo sapiens OX=9606 GN=BAZ1A PE=1 SV=2
1016	907	sp|P67812|SC11A_HUMAN	72.86	15	1.35E+07	3	3	3	Pyro-glu from Q	20625	Signal peptidase complex catalytic subunit SEC11A OS=Homo sapiens OX=9606 GN=SEC11A PE=1 SV=1
760	793	sp|Q15424|SAFB1_HUMAN	72.7	3	5.90E+06	3	3	3		102642	Scaffold attachment factor B1 OS=Homo sapiens OX=9606 GN=SAFB PE=1 SV=4
1877	1567	sp|P26196|DDX6_HUMAN	72.65	5	2.85E+06	1	1	1		54417	Probable ATP-dependent RNA helicase DDX6 OS=Homo sapiens OX=9606 GN=DDX6 PE=1 SV=2
1879	1570	sp|Q7Z2W4|ZCCHV_HUMAN	72.48	2	1.60E+06	1	1	1		101431	Zinc finger CCCH-type antiviral protein 1 OS=Homo sapiens OX=9606 GN=ZC3HAV1 PE=1 SV=3
1030	967	sp|O14929|HAT1_HUMAN	72.43	9	4.51E+06	3	2	3		49541	Histone acetyltransferase type B catalytic subunit OS=Homo sapiens OX=9606 GN=HAT1 PE=1 SV=2
1165	1011	sp|P05386|RLA1_HUMAN	72.37	29	4.53E+07	2	1	2		11514	60S acidic ribosomal protein P1 OS=Homo sapiens OX=9606 GN=RPLP1 PE=1 SV=1
1362	1144	sp|P50402|EMD_HUMAN	72.31	10	3.32E+06	2	2	2		28994	Emerin OS=Homo sapiens OX=9606 GN=EMD PE=1 SV=1
1216	1039	sp|P08754|GNAI3_HUMAN	72.29	8	1.90E+07	2	2	2		40532	Guanine nucleotide-binding protein G(i) subunit alpha-3 OS=Homo sapiens OX=9606 GN=GNAI3 PE=1 SV=3
1379	1185	sp|P40937|RFC5_HUMAN	72.22	6	5.96E+06	2	2	2		38497	Replication factor C subunit 5 OS=Homo sapiens OX=9606 GN=RFC5 PE=1 SV=1
1012	901	sp|O75477|ERLN1_HUMAN	72.15	8	1.01E+06	3	1	3		39171	Erlin-1 OS=Homo sapiens OX=9606 GN=ERLIN1 PE=1 SV=2
1017	915	sp|O75915|PRAF3_HUMAN	72.1	20	1.13E+07	3	3	3		21615	PRA1 family protein 3 OS=Homo sapiens OX=9606 GN=ARL6IP5 PE=1 SV=1
1882	1577	sp|Q9NYP7|ELOV5_HUMAN	72.08	4	6.30E+06	1	1	1	Acetylation (Protein N-term)	35293	Elongation of very long chain fatty acids protein 5 OS=Homo sapiens OX=9606 GN=ELOVL5 PE=1 SV=1
1396	1220	sp|O00139|KIF2A_HUMAN	71.56	3	3.57E+06	2	2	2		79955	Kinesin-like protein KIF2A OS=Homo sapiens OX=9606 GN=KIF2A PE=1 SV=3
1019	921	sp|P02768|ALBU_HUMAN	71.46	4	1.14E+07	3	2	3		69367	Albumin OS=Homo sapiens OX=9606 GN=ALB PE=1 SV=2
1878	1568	sp|P0C0L5|CO4B_HUMAN	71.44	1	3.56E+06	1	1	1		192750	Complement C4-B OS=Homo sapiens OX=9606 GN=C4B_2 PE=1 SV=2
819	911	sp|P61586|RHOA_HUMAN	71.43	19	7.65E+06	3	3	4	Pyro-glu from Q	21768	Transforming protein RhoA OS=Homo sapiens OX=9606 GN=RHOA PE=1 SV=1
928	926	sp|Q9NTI5|PDS5B_HUMAN	71.36	3	2.80E+06	3	2	3		164666	Sister chromatid cohesion protein PDS5 homolog B OS=Homo sapiens OX=9606 GN=PDS5B PE=1 SV=1
1002	878	sp|P55196|AFAD_HUMAN	71.23	2	2.23E+06	3	3	3		206803	Afadin OS=Homo sapiens OX=9606 GN=AFDN PE=1 SV=3
1170	1089	sp|O14776|TCRG1_HUMAN	71.23	2	1.13E+07	2	2	2		123901	Transcription elongation regulator 1 OS=Homo sapiens OX=9606 GN=TCERG1 PE=1 SV=2
1058	1239	sp|O14949|QCR8_HUMAN	71.17	24	6.48E+06	2	2	3		9906	Cytochrome b-c1 complex subunit 8 OS=Homo sapiens OX=9606 GN=UQCRQ PE=1 SV=4
941	1056	sp|Q8NC51|PAIRB_HUMAN	70.97	7	5.32E+06	2	2	3		44965	Plasminogen activator inhibitor 1 RNA-binding protein OS=Homo sapiens OX=9606 GN=SERBP1 PE=1 SV=2
1056	1162	sp|P00374|DYR_HUMAN	70.95	18	3.87E+06	2	2	2		21453	Dihydrofolate reductase OS=Homo sapiens OX=9606 GN=DHFR PE=1 SV=2
313	2239	sp|Q8WZ42|TITIN_HUMAN	70.66	0	1.52E+06	7	1	8	Pyro-glu from Q	3815922	Titin OS=Homo sapiens OX=9606 GN=TTN PE=1 SV=4
1881	1574	sp|Q9P258|RCC2_HUMAN	70.62	3	1.63E+06	1	1	1		56085	Protein RCC2 OS=Homo sapiens OX=9606 GN=RCC2 PE=1 SV=2
1880	1571	sp|P54646|AAPK2_HUMAN	70.5	3	2.19E+06	1	1	1		62320	5'-AMP-activated protein kinase catalytic subunit alpha-2 OS=Homo sapiens OX=9606 GN=PRKAA2 PE=1 SV=2
1381	1187	sp|P09661|RU2A_HUMAN	70.43	7	2.71E+06	2	2	2		28416	U2 small nuclear ribonucleoprotein A' OS=Homo sapiens OX=9606 GN=SNRPA1 PE=1 SV=2
1001	877	sp|Q9HD45|TM9S3_HUMAN	70.36	10	3.43E+06	3	3	3	Carbamidomethylation	67888	Transmembrane 9 superfamily member 3 OS=Homo sapiens OX=9606 GN=TM9SF3 PE=1 SV=2
1257	1404	sp|Q12965|MYO1E_HUMAN	70.34	1	8.00E+05	2	1	2		127062	Unconventional myosin-Ie OS=Homo sapiens OX=9606 GN=MYO1E PE=1 SV=2
1168	1036	sp|P10155|RO60_HUMAN	70.33	4	2.17E+06	2	1	2		60671	RNA-binding protein RO60 OS=Homo sapiens OX=9606 GN=RO60 PE=1 SV=2
999	874	sp|Q01130|SRSF2_HUMAN	70.3	14	7.33E+06	3	1	3	Acetylation (Protein N-term)	25476	Serine/arginine-rich splicing factor 2 OS=Homo sapiens OX=9606 GN=SRSF2 PE=1 SV=4
1812	1538	sp|Q06787|FMR1_HUMAN	70.25	2	4.35E+05	1	1	1		71175	Fragile X messenger ribonucleoprotein 1 OS=Homo sapiens OX=9606 GN=FMR1 PE=1 SV=1
917	804	sp|P82675|RT05_HUMAN	70.24	8	3.46E+06	3	2	3	Pyro-glu from Q	48007	28S ribosomal protein S5 mitochondrial OS=Homo sapiens OX=9606 GN=MRPS5 PE=1 SV=2
766	882	sp|Q9Y6E2|5MP1_HUMAN	69.78	6	4.35E+06	3	3	3		48162	eIF5-mimic protein 1 OS=Homo sapiens OX=9606 GN=BZW2 PE=1 SV=1
818	908	sp|Q8N4C8|MINK1_HUMAN	69.36	3	1.78E+05	4	1	4		149821	Misshapen-like kinase 1 OS=Homo sapiens OX=9606 GN=MINK1 PE=1 SV=2
1376	1172	sp|P51151|RAB9A_HUMAN	69.16	13	1.52E+06	2	1	2		22838	Ras-related protein Rab-9A OS=Homo sapiens OX=9606 GN=RAB9A PE=1 SV=1
1883	1578	sp|Q9Y3B4|SF3B6_HUMAN	68.62	11	8.51E+06	1	1	1		14585	Splicing factor 3B subunit 6 OS=Homo sapiens OX=9606 GN=SF3B6 PE=1 SV=1
900	1403	sp|Q9BZZ5|API5_HUMAN	68.32	3	1.33E+06	1	1	3		59005	Apoptosis inhibitor 5 OS=Homo sapiens OX=9606 GN=API5 PE=1 SV=3
1176	1305	sp|O60306|AQR_HUMAN	67.97	1	4.15E+05	1	1	1		171294	RNA helicase aquarius OS=Homo sapiens OX=9606 GN=AQR PE=1 SV=4
800	759	sp|O60256|KPRB_HUMAN	67.92	14	6.68E+06	4	4	4		40926	Phosphoribosyl pyrophosphate synthase-associated protein 2 OS=Homo sapiens OX=9606 GN=PRPSAP2 PE=1 SV=1
1365	1154	sp|Q16822|PCKGM_HUMAN	67.92	5	3.94E+06	2	2	2		70699	Phosphoenolpyruvate carboxykinase [GTP] mitochondrial OS=Homo sapiens OX=9606 GN=PCK2 PE=1 SV=4
1228	1075	sp|P11274|BCR_HUMAN	67.72	2	1.39E+06	2	2	2		142819	Breakpoint cluster region protein OS=Homo sapiens OX=9606 GN=BCR PE=1 SV=2
1000	875	sp|P19623|SPEE_HUMAN	67.47	10	9.14E+06	3	3	3		33825	Spermidine synthase OS=Homo sapiens OX=9606 GN=SRM PE=1 SV=1
1042	999	sp|O00154|BACH_HUMAN	67.42	6	4.53E+06	2	2	2		41796	Cytosolic acyl coenzyme A thioester hydrolase OS=Homo sapiens OX=9606 GN=ACOT7 PE=1 SV=3
1078	1795	sp|P47985|UCRI_HUMAN	67.39	8	1.39E+07	3	2	3		29668	Cytochrome b-c1 complex subunit Rieske mitochondrial OS=Homo sapiens OX=9606 GN=UQCRFS1 PE=1 SV=2
1403	1231	sp|Q6IAN0|DRS7B_HUMAN	67.21	6	2.52E+06	2	2	2		35119	Dehydrogenase/reductase SDR family member 7B OS=Homo sapiens OX=9606 GN=DHRS7B PE=1 SV=2
1885	1580	sp|Q13907|IDI1_HUMAN	67.17	8	1.87E+06	1	1	1		26319	Isopentenyl-diphosphate Delta-isomerase 1 OS=Homo sapiens OX=9606 GN=IDI1 PE=1 SV=2
1886	1581	sp|Q9BY77|PDIP3_HUMAN	67.17	3	1.01E+06	1	1	1		46089	Polymerase delta-interacting protein 3 OS=Homo sapiens OX=9606 GN=POLDIP3 PE=1 SV=2
421	1396	sp|Q8NCM8|DYHC2_HUMAN	67.05	1	1.15E+05	5	1	6		492627	Cytoplasmic dynein 2 heavy chain 1 OS=Homo sapiens OX=9606 GN=DYNC2H1 PE=1 SV=4
1887	1582	sp|Q8NCA5|FA98A_HUMAN	66.8	3	1.68E+06	1	1	1		55272	Protein FAM98A OS=Homo sapiens OX=9606 GN=FAM98A PE=1 SV=2
1410	1251	sp|O75832|PSD10_HUMAN	66.71	8	3.74E+06	2	2	2		24428	26S proteasome non-ATPase regulatory subunit 10 OS=Homo sapiens OX=9606 GN=PSMD10 PE=1 SV=1
1496	1583	sp|Q9UNL2|SSRG_HUMAN	66.67	8	1.02E+07	1	1	2	Pyro-glu from Q	21080	Translocon-associated protein subunit gamma OS=Homo sapiens OX=9606 GN=SSR3 PE=1 SV=1
1411	1252	sp|Q9Y679|AUP1_HUMAN	66.38	5	8.37E+06	2	2	2		45787	Lipid droplet-regulating VLDL assembly factor AUP1 OS=Homo sapiens OX=9606 GN=AUP1 PE=1 SV=2
888	910	sp|Q96T76|MMS19_HUMAN	66.38	5	8.23E+06	3	3	3		113289	MMS19 nucleotide excision repair protein homolog OS=Homo sapiens OX=9606 GN=MMS19 PE=1 SV=2
1470	1423	sp|Q8IY37|DHX37_HUMAN	66.37	1	9.21E+05	2	1	2		129545	Probable ATP-dependent RNA helicase DHX37 OS=Homo sapiens OX=9606 GN=DHX37 PE=1 SV=1
935	986	sp|P51398|RT29_HUMAN	66.28	6	2.90E+06	2	2	2		45566	28S ribosomal protein S29 mitochondrial OS=Homo sapiens OX=9606 GN=DAP3 PE=1 SV=1
1389	1208	sp|Q96EY1|DNJA3_HUMAN	66.13	5	3.67E+06	2	2	2		52489	DnaJ homolog subfamily A member 3 mitochondrial OS=Homo sapiens OX=9606 GN=DNAJA3 PE=1 SV=2
1399	1225	sp|Q15046|SYK_HUMAN	65.81	4	4.21E+06	2	2	2		68048	Lysine--tRNA ligase OS=Homo sapiens OX=9606 GN=KARS1 PE=1 SV=3
1373	1168	sp|Q5JPH6|SYEM_HUMAN	65.61	5	2.90E+06	2	2	2		58689	Probable glutamate--tRNA ligase mitochondrial OS=Homo sapiens OX=9606 GN=EARS2 PE=1 SV=2
1888	1584	sp|Q99942|RNF5_HUMAN	65.54	8	9.41E+05	1	1	1	Acetylation (Protein N-term)	19881	E3 ubiquitin-protein ligase RNF5 OS=Homo sapiens OX=9606 GN=RNF5 PE=1 SV=1
1046	1030	sp|P78316|NOP14_HUMAN	65.52	4	7.42E+05	2	2	2		97668	Nucleolar protein 14 OS=Homo sapiens OX=9606 GN=NOP14 PE=1 SV=3
1218	1046	sp|Q9BVJ6|UT14A_HUMAN	65.46	2	7.67E+05	2	1	2		87978	U3 small nucleolar RNA-associated protein 14 homolog A OS=Homo sapiens OX=9606 GN=UTP14A PE=1 SV=1
1394	1215	sp|P60953|CDC42_HUMAN	65.42	15	2.07E+06	2	2	2		21259	Cell division control protein 42 homolog OS=Homo sapiens OX=9606 GN=CDC42 PE=1 SV=2
1015	906	sp|O95819|M4K4_HUMAN	65.29	3	2.58E+06	3	1	3		142101	Mitogen-activated protein kinase kinase kinase kinase 4 OS=Homo sapiens OX=9606 GN=MAP4K4 PE=1 SV=2
1219	1051	sp|Q15007|FL2D_HUMAN	65.11	5	9.51E+05	2	1	2		44244	Pre-mRNA-splicing regulator WTAP OS=Homo sapiens OX=9606 GN=WTAP PE=1 SV=2
826	975	sp|Q9NQZ2|SAS10_HUMAN	64.96	6	1.71E+06	3	2	3		54558	Something about silencing protein 10 OS=Homo sapiens OX=9606 GN=UTP3 PE=1 SV=1
1889	1585	sp|P51114|FXR1_HUMAN	64.95	3	2.01E+06	1	1	1		69721	RNA-binding protein FXR1 OS=Homo sapiens OX=9606 GN=FXR1 PE=1 SV=3
1890	1586	sp|Q96G23|CERS2_HUMAN	64.56	4	3.17E+06	1	1	1		44876	Ceramide synthase 2 OS=Homo sapiens OX=9606 GN=CERS2 PE=1 SV=1
1893	1589	sp|Q96A35|RM24_HUMAN	64.49	6	1.28E+06	1	1	1		24915	39S ribosomal protein L24 mitochondrial OS=Homo sapiens OX=9606 GN=MRPL24 PE=1 SV=1
1891	1587	sp|Q9UPT9|UBP22_HUMAN	64.47	4	2.18E+06	1	1	1		59961	Ubiquitin carboxyl-terminal hydrolase 22 OS=Homo sapiens OX=9606 GN=USP22 PE=1 SV=2
1035	979	sp|P82673|RT35_HUMAN	64.4	5	1.81E+06	2	1	2		36844	28S ribosomal protein S35 mitochondrial OS=Homo sapiens OX=9606 GN=MRPS35 PE=1 SV=1
1464	1407	sp|Q9Y4R8|TELO2_HUMAN	64.4	2	7.25E+05	1	1	1		91747	Telomere length regulation protein TEL2 homolog OS=Homo sapiens OX=9606 GN=TELO2 PE=1 SV=2
1395	1216	sp|Q6PKG0|LARP1_HUMAN	64.34	3	1.92E+06	2	2	2		123510	La-related protein 1 OS=Homo sapiens OX=9606 GN=LARP1 PE=1 SV=2
936	996	sp|P09211|GSTP1_HUMAN	64.23	9	2.61E+06	2	2	2		23356	Glutathione S-transferase P OS=Homo sapiens OX=9606 GN=GSTP1 PE=1 SV=2
1438	1329	sp|Q9NYY8|FAKD2_HUMAN	64.13	3	1.20E+06	2	1	2		81463	FAST kinase domain-containing protein 2 mitochondrial OS=Homo sapiens OX=9606 GN=FASTKD2 PE=1 SV=1
1020	924	sp|Q14137|BOP1_HUMAN	64.06	5	8.61E+06	3	2	3		83630	Ribosome biogenesis protein BOP1 OS=Homo sapiens OX=9606 GN=BOP1 PE=1 SV=2
1896	1593	sp|P62834|RAP1A_HUMAN	64.03	7	3.59E+06	1	1	1		20987	Ras-related protein Rap-1A OS=Homo sapiens OX=9606 GN=RAP1A PE=1 SV=1
1135	1003	sp|Q9BTE3|MCMBP_HUMAN	63.95	3	3.51E+06	2	2	2		72980	Mini-chromosome maintenance complex-binding protein OS=Homo sapiens OX=9606 GN=MCMBP PE=1 SV=2
775	1173	sp|Q69YN4|VIR_HUMAN	63.92	2	6.08E+05	4	2	4	Pyro-glu from Q	202023	Protein virilizer homolog OS=Homo sapiens OX=9606 GN=VIRMA PE=1 SV=2
889	925	sp|Q9UHB6|LIMA1_HUMAN	63.53	4	1.03E+06	2	2	2		85226	LIM domain and actin-binding protein 1 OS=Homo sapiens OX=9606 GN=LIMA1 PE=1 SV=1
1892	1588	sp|Q9UID3|VPS51_HUMAN	63.5	3	7.12E+05	1	1	1		86042	Vacuolar protein sorting-associated protein 51 homolog OS=Homo sapiens OX=9606 GN=VPS51 PE=1 SV=2
1380	1186	sp|Q16186|ADRM1_HUMAN	63.32	6	4.76E+06	2	2	2		42153	Proteasomal ubiquitin receptor ADRM1 OS=Homo sapiens OX=9606 GN=ADRM1 PE=1 SV=2
829	991	sp|Q14738|2A5D_HUMAN	63.15	4	1.30E+06	3	1	3		69992	Serine/threonine-protein phosphatase 2A 56 kDa regulatory subunit delta isoform OS=Homo sapiens OX=9606 GN=PPP2R5D PE=1 SV=1
1894	1590	sp|P62070|RRAS2_HUMAN	63.11	8	2.74E+06	1	1	1		23400	Ras-related protein R-Ras2 OS=Homo sapiens OX=9606 GN=RRAS2 PE=1 SV=1
1900	1599	sp|Q9BVC6|TM109_HUMAN	63.01	5	1.37E+06	1	1	1		26210	Transmembrane protein 109 OS=Homo sapiens OX=9606 GN=TMEM109 PE=1 SV=1
1413	1256	sp|Q8IXB1|DJC10_HUMAN	62.96	2	3.68E+05	2	1	2		91080	DnaJ homolog subfamily C member 10 OS=Homo sapiens OX=9606 GN=DNAJC10 PE=1 SV=2
1405	1233	sp|Q8N3C0|ASCC3_HUMAN	62.84	1	1.46E+06	2	2	2		251458	Activating signal cointegrator 1 complex subunit 3 OS=Homo sapiens OX=9606 GN=ASCC3 PE=1 SV=3
1895	1592	sp|Q9GZL7|WDR12_HUMAN	62.83	3	4.12E+05	1	1	1		47708	Ribosome biogenesis protein WDR12 OS=Homo sapiens OX=9606 GN=WDR12 PE=1 SV=2
697	1318	sp|P62861|RS30_HUMAN	62.8	8	3.21E+07	1	1	3		14390	FAU ubiquitin-like and ribosomal protein S30 OS=Homo sapiens OX=9606 GN=FAU PE=1 SV=2
1063	1349	sp|Q9UNX4|WDR3_HUMAN	62.75	2	9.97E+05	2	1	3		106099	WD repeat-containing protein 3 OS=Homo sapiens OX=9606 GN=WDR3 PE=1 SV=1
1378	1176	sp|Q13416|ORC2_HUMAN	62.74	5	2.75E+06	2	2	2		65972	Origin recognition complex subunit 2 OS=Homo sapiens OX=9606 GN=ORC2 PE=1 SV=2
942	1079	sp|P48507|GSH0_HUMAN	62.37	9	2.27E+06	2	2	3		30727	Glutamate--cysteine ligase regulatory subunit OS=Homo sapiens OX=9606 GN=GCLM PE=1 SV=1
931	952	sp|Q9UBD5|ORC3_HUMAN	62.37	5	1.94E+06	3	2	3		82254	Origin recognition complex subunit 3 OS=Homo sapiens OX=9606 GN=ORC3 PE=1 SV=1
1897	1596	sp|Q9Y6A9|SPCS1_HUMAN	62.18	10	3.10E+06	1	1	1		18298	Signal peptidase complex subunit 1 OS=Homo sapiens OX=9606 GN=SPCS1 PE=1 SV=5
1164	1005	sp|Q8WXF1|PSPC1_HUMAN	62.16	7	3.01E+06	2	2	2		58744	Paraspeckle component 1 OS=Homo sapiens OX=9606 GN=PSPC1 PE=1 SV=1
1407	1240	sp|Q9Y5Y2|NUBP2_HUMAN	61.95	8	1.51E+06	2	2	2		28825	Cytosolic Fe-S cluster assembly factor NUBP2 OS=Homo sapiens OX=9606 GN=NUBP2 PE=1 SV=1
1225	1069	sp|Q5VWG9|TAF3_HUMAN	61.94	3	6.03E+06	2	2	2		103582	Transcription initiation factor TFIID subunit 3 OS=Homo sapiens OX=9606 GN=TAF3 PE=1 SV=1
1426	1296	sp|Q9NZM5|NOP53_HUMAN	61.89	3	3.69E+05	2	1	2		54389	Ribosome biogenesis protein NOP53 OS=Homo sapiens OX=9606 GN=NOP53 PE=1 SV=2
877	943	sp|Q0ZGT2|NEXN_HUMAN	61.8	3	2.34E+06	2	1	2		80658	Nexilin OS=Homo sapiens OX=9606 GN=NEXN PE=1 SV=1
1443	1342	sp|Q9UJC5|SH3L2_HUMAN	61.76	13	3.73E+06	1	1	1		12326	SH3 domain-binding glutamic acid-rich-like protein 2 OS=Homo sapiens OX=9606 GN=SH3BGRL2 PE=1 SV=2
948	1321	sp|Q9P0J0|NDUAD_HUMAN	61.58	9	1.21E+06	1	1	2		16698	NADH dehydrogenase [ubiquinone] 1 alpha subcomplex subunit 13 OS=Homo sapiens OX=9606 GN=NDUFA13 PE=1 SV=3
1898	1597	sp|Q5BJD5|TM41B_HUMAN	61.43	7	1.65E+06	1	1	1		32513	Transmembrane protein 41B OS=Homo sapiens OX=9606 GN=TMEM41B PE=1 SV=1
1392	1211	sp|Q13206|DDX10_HUMAN	61.41	3	4.74E+06	2	2	2		100888	Probable ATP-dependent RNA helicase DDX10 OS=Homo sapiens OX=9606 GN=DDX10 PE=1 SV=2
1400	1228	sp|P61077|UB2D3_HUMAN	61.29	17	6.22E+05	2	1	2	Carbamidomethylation; Deamidation (NQ)	16687	Ubiquitin-conjugating enzyme E2 D3 OS=Homo sapiens OX=9606 GN=UBE2D3 PE=1 SV=1
1899	1598	sp|Q9NRN7|ADPPT_HUMAN	61.29	5	3.09E+06	1	1	1		35776	L-aminoadipate-semialdehyde dehydrogenase-phosphopantetheinyl transferase OS=Homo sapiens OX=9606 GN=AASDHPPT PE=1 SV=2
1377	1175	sp|Q8N9T8|KRI1_HUMAN	61.12	4	5.16E+06	2	2	2		82598	Protein KRI1 homolog OS=Homo sapiens OX=9606 GN=KRI1 PE=1 SV=3
1792	1454	sp|O15372|EIF3H_HUMAN	61	5	1.75E+06	1	1	1		39930	Eukaryotic translation initiation factor 3 subunit H OS=Homo sapiens OX=9606 GN=EIF3H PE=1 SV=1
933	968	sp|Q96QU8|XPO6_HUMAN	60.89	2	9.44E+05	2	2	2		128883	Exportin-6 OS=Homo sapiens OX=9606 GN=XPO6 PE=1 SV=1
824	958	sp|Q7L576|CYFP1_HUMAN	60.85	2	1.55E+06	3	2	3		145182	Cytoplasmic FMR1-interacting protein 1 OS=Homo sapiens OX=9606 GN=CYFIP1 PE=1 SV=1
1229	1078	sp|Q9NNW5|WDR6_HUMAN	60.5	1	7.39E+05	2	1	2		121724	WD repeat-containing protein 6 OS=Homo sapiens OX=9606 GN=WDR6 PE=1 SV=1
1260	1476	sp|A6NHT5|HMX3_HUMAN	60.35	4	3.05E+07	1	1	2		37825	Homeobox protein HMX3 OS=Homo sapiens OX=9606 GN=HMX3 PE=1 SV=1
1442	1339	sp|Q13330|MTA1_HUMAN	60.1	2	2.32E+05	2	1	2	Pyro-glu from Q	80786	Metastasis-associated protein MTA1 OS=Homo sapiens OX=9606 GN=MTA1 PE=1 SV=2
1166	1022	sp|Q86V81|THOC4_HUMAN	59.83	9	2.44E+06	2	1	2		26888	THO complex subunit 4 OS=Homo sapiens OX=9606 GN=ALYREF PE=1 SV=3
1901	1601	sp|Q9H3K6|BOLA2_HUMAN	59.8	19	8.62E+05	1	1	1		10117	BolA-like protein 2 OS=Homo sapiens OX=9606 GN=BOLA2B PE=1 SV=1
1391	1210	sp|Q14690|RRP5_HUMAN	59.64	1	1.91E+06	2	2	2		208699	Protein RRP5 homolog OS=Homo sapiens OX=9606 GN=PDCD11 PE=1 SV=3
1907	1608	sp|Q8N5M9|JAGN1_HUMAN	59.57	7	6.50E+05	1	1	1		21125	Protein jagunal homolog 1 OS=Homo sapiens OX=9606 GN=JAGN1 PE=1 SV=1
1904	1605	sp|O95563|MPC2_HUMAN	59.49	9	3.11E+06	1	1	1		14279	Mitochondrial pyruvate carrier 2 OS=Homo sapiens OX=9606 GN=MPC2 PE=1 SV=1
1902	1602	sp|O95881|TXD12_HUMAN	59.41	8	5.96E+06	1	1	1		19206	Thioredoxin domain-containing protein 12 OS=Homo sapiens OX=9606 GN=TXNDC12 PE=1 SV=1
1248	1263	sp|Q7Z460|CLAP1_HUMAN	59.41	1	7.38E+05	2	1	2		169450	CLIP-associating protein 1 OS=Homo sapiens OX=9606 GN=CLASP1 PE=1 SV=1
1905	1606	sp|Q8WVX9|FACR1_HUMAN	59.33	3	1.31E+06	1	1	1		59357	Fatty acyl-CoA reductase 1 OS=Homo sapiens OX=9606 GN=FAR1 PE=1 SV=1
1799	1492	sp|Q92922|SMRC1_HUMAN	59.23	1	1.16E+06	1	1	1		122867	SWI/SNF complex subunit SMARCC1 OS=Homo sapiens OX=9606 GN=SMARCC1 PE=1 SV=3
926	909	sp|Q9Y4W6|AFG32_HUMAN	59.12	3	5.25E+06	3	2	3		88584	AFG3-like protein 2 OS=Homo sapiens OX=9606 GN=AFG3L2 PE=1 SV=2
1908	1610	sp|Q9Y3L5|RAP2C_HUMAN	59.07	7	7.44E+05	1	1	1		20745	Ras-related protein Rap-2c OS=Homo sapiens OX=9606 GN=RAP2C PE=1 SV=1
1014	903	sp|P22314|UBA1_HUMAN	58.9	3	2.45E+06	3	3	3		117849	Ubiquitin-like modifier-activating enzyme 1 OS=Homo sapiens OX=9606 GN=UBA1 PE=1 SV=3
1024	942	sp|Q92620|PRP16_HUMAN	58.62	2	3.67E+05	3	1	3		140502	Pre-mRNA-splicing factor ATP-dependent RNA helicase PRP16 OS=Homo sapiens OX=9606 GN=DHX38 PE=1 SV=2
1903	1604	sp|O00264|PGRC1_HUMAN	58.58	7	2.25E+06	1	1	1		21671	Membrane-associated progesterone receptor component 1 OS=Homo sapiens OX=9606 GN=PGRMC1 PE=1 SV=3
1432	1310	sp|Q96P47|AGAP3_HUMAN	58.55	1	3.84E+05	1	1	1		95044	Arf-GAP with GTPase ANK repeat and PH domain-containing protein 3 OS=Homo sapiens OX=9606 GN=AGAP3 PE=1 SV=2
1061	1298	sp|P31948|STIP1_HUMAN	58.47	3	7.60E+05	2	1	3		62639	Stress-induced-phosphoprotein 1 OS=Homo sapiens OX=9606 GN=STIP1 PE=1 SV=1
816	883	sp|P29692|EF1D_HUMAN	58.46	17	2.37E+06	4	2	4		31122	Elongation factor 1-delta OS=Homo sapiens OX=9606 GN=EEF1D PE=1 SV=5
1906	1607	sp|Q9P003|CNIH4_HUMAN	58.25	14	1.52E+07	1	1	1		16093	Protein cornichon homolog 4 OS=Homo sapiens OX=9606 GN=CNIH4 PE=1 SV=1
1383	1189	sp|Q8TED0|UTP15_HUMAN	58.16	6	3.79E+06	2	2	2		58415	U3 small nucleolar RNA-associated protein 15 homolog OS=Homo sapiens OX=9606 GN=UTP15 PE=1 SV=3
1816	1611	sp|Q9H773|DCTP1_HUMAN	57.4	8	4.79E+05	1	1	1		18681	dCTP pyrophosphatase 1 OS=Homo sapiens OX=9606 GN=DCTPP1 PE=1 SV=1
1397	1223	sp|Q9Y676|RT18B_HUMAN	57.25	8	1.39E+06	2	2	2	Carbamidomethylation	29396	28S ribosomal protein S18b mitochondrial OS=Homo sapiens OX=9606 GN=MRPS18B PE=1 SV=1
1909	1612	sp|P51659|DHB4_HUMAN	57.03	2	2.08E+06	1	1	1		79686	Peroxisomal multifunctional enzyme type 2 OS=Homo sapiens OX=9606 GN=HSD17B4 PE=1 SV=3
1408	1242	sp|Q9BQ75|CMS1_HUMAN	57.02	7	2.66E+06	2	2	2		31884	Protein CMSS1 OS=Homo sapiens OX=9606 GN=CMSS1 PE=1 SV=2
1068	1399	sp|Q9H2P0|ADNP_HUMAN	57	2	9.26E+05	2	1	3	Deamidation (NQ); Acetylation (Protein N-term)	123563	Activity-dependent neuroprotector homeobox protein OS=Homo sapiens OX=9606 GN=ADNP PE=1 SV=1
1910	1613	sp|Q6EEV6|SUMO4_HUMAN	56.87	13	1.09E+07	1	1	1		10653	Small ubiquitin-related modifier 4 OS=Homo sapiens OX=9606 GN=SUMO4 PE=1 SV=3
1687	1334	sp|Q8NFH4|NUP37_HUMAN	56.72	5	1.12E+06	1	1	1		36708	Nucleoporin Nup37 OS=Homo sapiens OX=9606 GN=NUP37 PE=1 SV=1
1386	1200	sp|Q15382|RHEB_HUMAN	56.65	10	3.71E+06	2	2	2		20497	GTP-binding protein Rheb OS=Homo sapiens OX=9606 GN=RHEB PE=1 SV=1
1487	1494	sp|O75694|NU155_HUMAN	56.64	1	6.05E+05	1	1	1		155199	Nuclear pore complex protein Nup155 OS=Homo sapiens OX=9606 GN=NUP155 PE=1 SV=1
1817	1623	sp|Q86YP4|P66A_HUMAN	56.63	2	1.34E+06	1	1	1		68063	Transcriptional repressor p66-alpha OS=Homo sapiens OX=9606 GN=GATAD2A PE=1 SV=1
1387	1201	sp|P35613|BASI_HUMAN	56.55	6	5.93E+06	2	2	2		42200	Basigin OS=Homo sapiens OX=9606 GN=BSG PE=1 SV=2
1036	980	sp|P02545|LMNA_HUMAN	56.51	3	2.64E+06	2	2	2		74140	Prelamin-A/C OS=Homo sapiens OX=9606 GN=LMNA PE=1 SV=1
1963	1716	sp|Q5SNT2|TM201_HUMAN	56.51	2	3.06E+05	1	1	1	Acetylation (Protein N-term)	72236	Transmembrane protein 201 OS=Homo sapiens OX=9606 GN=TMEM201 PE=1 SV=1
1385	1197	sp|P67870|CSK2B_HUMAN	56.42	12	8.00E+06	2	2	2	Carbamidomethylation	24942	Casein kinase II subunit beta OS=Homo sapiens OX=9606 GN=CSNK2B PE=1 SV=1
1911	1616	sp|Q04609|FOLH1_HUMAN	56.21	2	8.45E+06	1	1	1		84331	Glutamate carboxypeptidase 2 OS=Homo sapiens OX=9606 GN=FOLH1 PE=1 SV=1
1398	1224	sp|Q9UIG0|BAZ1B_HUMAN	56.06	2	2.42E+06	2	2	2		170902	Tyrosine-protein kinase BAZ1B OS=Homo sapiens OX=9606 GN=BAZ1B PE=1 SV=2
1805	1511	sp|Q8NBS9|TXND5_HUMAN	56.04	5	2.38E+06	1	1	1		47629	Thioredoxin domain-containing protein 5 OS=Homo sapiens OX=9606 GN=TXNDC5 PE=1 SV=2
1717	1322	sp|P30837|AL1B1_HUMAN	55.86	3	1.51E+06	1	1	1		57249	Aldehyde dehydrogenase X mitochondrial OS=Homo sapiens OX=9606 GN=ALDH1B1 PE=1 SV=4
1949	1694	sp|P41240|CSK_HUMAN	55.66	2	4.45E+05	1	1	1		50704	Tyrosine-protein kinase CSK OS=Homo sapiens OX=9606 GN=CSK PE=1 SV=1
1430	1307	sp|P61513|RL37A_HUMAN	55.59	9	3.73E+06	1	1	1	Carbamidomethylation	10275	60S ribosomal protein L37a OS=Homo sapiens OX=9606 GN=RPL37A PE=1 SV=2
1780	1388	sp|O60341|KDM1A_HUMAN	55.42	2	5.03E+05	1	1	1		92903	Lysine-specific histone demethylase 1A OS=Homo sapiens OX=9606 GN=KDM1A PE=1 SV=2
1912	1618	sp|Q01844|EWS_HUMAN	55.32	2	2.24E+06	1	1	1		68478	RNA-binding protein EWS OS=Homo sapiens OX=9606 GN=EWSR1 PE=1 SV=1
943	1085	sp|Q13616|CUL1_HUMAN	55.24	3	4.37E+06	2	2	2		89678	Cullin-1 OS=Homo sapiens OX=9606 GN=CUL1 PE=1 SV=2
1810	1531	sp|Q9P289|STK26_HUMAN	55.24	3	5.60E+06	1	1	1		46529	Serine/threonine-protein kinase 26 OS=Homo sapiens OX=9606 GN=STK26 PE=1 SV=2
1418	1271	sp|P49736|MCM2_HUMAN	54.99	3	2.18E+06	2	2	2	Carbamidomethylation	101896	DNA replication licensing factor MCM2 OS=Homo sapiens OX=9606 GN=MCM2 PE=1 SV=4
1246	1204	sp|Q06124|PTN11_HUMAN	54.9	3	3.23E+06	2	2	2		68011	Tyrosine-protein phosphatase non-receptor type 11 OS=Homo sapiens OX=9606 GN=PTPN11 PE=1 SV=3
1167	1023	sp|Q92990|GLMN_HUMAN	54.85	4	2.90E+06	2	2	2	Acetylation (Protein N-term)	68208	Glomulin OS=Homo sapiens OX=9606 GN=GLMN PE=1 SV=2
1913	1621	sp|Q8N9Q2|SR1IP_HUMAN	54.84	8	3.33E+06	1	1	1		18177	Protein SREK1IP1 OS=Homo sapiens OX=9606 GN=SREK1IP1 PE=1 SV=1
1234	1092	sp|Q9H0U3|MAGT1_HUMAN	54.78	6	3.36E+06	2	2	2	Pyro-glu from Q	38037	Magnesium transporter protein 1 OS=Homo sapiens OX=9606 GN=MAGT1 PE=1 SV=1
1802	1498	sp|Q9Y4W2|LAS1L_HUMAN	54.75	2	1.45E+06	1	1	1		83065	Ribosomal biogenesis protein LAS1L OS=Homo sapiens OX=9606 GN=LAS1L PE=1 SV=2
1429	1304	sp|Q9Y4J8|DTNA_HUMAN	54.65	2	4.17E+05	1	1	1		83901	Dystrobrevin alpha OS=Homo sapiens OX=9606 GN=DTNA PE=1 SV=2
1914	1624	sp|Q8TCT9|HM13_HUMAN	54.57	3	4.06E+06	1	1	1		41488	Minor histocompatibility antigen H13 OS=Homo sapiens OX=9606 GN=HM13 PE=1 SV=1
1784	1424	sp|Q99714|HCD2_HUMAN	54.48	5	6.31E+05	1	1	1		26923	3-hydroxyacyl-CoA dehydrogenase type-2 OS=Homo sapiens OX=9606 GN=HSD17B10 PE=1 SV=3
1066	1369	sp|Q8N3R9|PALS1_HUMAN	54.41	2	1.11E+06	1	1	1		77294	Protein PALS1 OS=Homo sapiens OX=9606 GN=PALS1 PE=1 SV=3
1471	1426	sp|Q14807|KIF22_HUMAN	54.39	2	8.42E+05	1	1	1		73262	Kinesin-like protein KIF22 OS=Homo sapiens OX=9606 GN=KIF22 PE=1 SV=5
1440	1335	sp|Q9UBE0|SAE1_HUMAN	54.28	4	2.43E+06	1	1	1		38450	SUMO-activating enzyme subunit 1 OS=Homo sapiens OX=9606 GN=SAE1 PE=1 SV=1
1915	1625	sp|O14828|SCAM3_HUMAN	54.06	5	2.44E+06	1	1	1		38287	Secretory carrier-associated membrane protein 3 OS=Homo sapiens OX=9606 GN=SCAMP3 PE=1 SV=3
1916	1626	sp|P15259|PGAM2_HUMAN	53.99	6	3.79E+06	1	1	1		28766	Phosphoglycerate mutase 2 OS=Homo sapiens OX=9606 GN=PGAM2 PE=1 SV=3
1267	1728	sp|Q6DKI1|RL7L_HUMAN	53.96	5	1.98E+06	1	1	1		29669	60S ribosomal protein L7-like 1 OS=Homo sapiens OX=9606 GN=RPL7L1 PE=1 SV=2
1921	1649	sp|P33947|ERD22_HUMAN	53.92	5	2.16E+06	1	1	1		24422	ER lumen protein-retaining receptor 2 OS=Homo sapiens OX=9606 GN=KDELR2 PE=1 SV=1
1388	1203	sp|O75489|NDUS3_HUMAN	53.69	12	6.28E+06	2	2	2		30242	NADH dehydrogenase [ubiquinone] iron-sulfur protein 3 mitochondrial OS=Homo sapiens OX=9606 GN=NDUFS3 PE=1 SV=1
1917	1629	sp|P16152|CBR1_HUMAN	53.63	5	8.20E+05	1	1	1	Acetylation (Protein N-term)	30375	Carbonyl reductase [NADPH] 1 OS=Homo sapiens OX=9606 GN=CBR1 PE=1 SV=3
1935	1674	sp|P21741|MK_HUMAN	53.52	7	1.80E+06	1	1	1	Carbamidomethylation	15585	Midkine OS=Homo sapiens OX=9606 GN=MDK PE=1 SV=1
1918	1630	sp|P61009|SPCS3_HUMAN	53.43	7	9.11E+05	1	1	1		20313	Signal peptidase complex subunit 3 OS=Homo sapiens OX=9606 GN=SPCS3 PE=1 SV=1
1922	1655	sp|Q9Y5S9|RBM8A_HUMAN	53.35	6	4.41E+06	1	1	1		19889	RNA-binding protein 8A OS=Homo sapiens OX=9606 GN=RBM8A PE=1 SV=1
1920	1634	sp|P50213|IDH3A_HUMAN	53.29	3	1.33E+06	1	1	1		39592	Isocitrate dehydrogenase [NAD] subunit alpha mitochondrial OS=Homo sapiens OX=9606 GN=IDH3A PE=1 SV=1
1925	1659	sp|Q93009|UBP7_HUMAN	53.27	1	2.10E+06	1	1	1		128302	Ubiquitin carboxyl-terminal hydrolase 7 OS=Homo sapiens OX=9606 GN=USP7 PE=1 SV=2
1923	1656	sp|Q92541|RTF1_HUMAN	53.15	2	1.87E+06	1	1	1		80314	RNA polymerase-associated protein RTF1 homolog OS=Homo sapiens OX=9606 GN=RTF1 PE=1 SV=4
1924	1657	sp|Q96MU7|YTDC1_HUMAN	53.08	2	1.99E+06	1	1	1		84700	YTH domain-containing protein 1 OS=Homo sapiens OX=9606 GN=YTHDC1 PE=1 SV=3
1497	1635	sp|O95070|YIF1A_HUMAN	52.99	4	2.09E+06	1	1	1	Acetylation (Protein N-term)	32011	Protein YIF1A OS=Homo sapiens OX=9606 GN=YIF1A PE=1 SV=2
1919	1632	sp|Q9NP97|DLRB1_HUMAN	52.9	12	1.39E+06	1	1	1		10922	Dynein light chain roadblock-type 1 OS=Homo sapiens OX=9606 GN=DYNLRB1 PE=1 SV=3
1393	1214	sp|Q9BVM2|DPCD_HUMAN	52.81	10	1.73E+06	2	2	2	Acetylation (Protein N-term)	23240	Protein DPCD OS=Homo sapiens OX=9606 GN=DPCD PE=1 SV=2
1785	1428	sp|O75396|SC22B_HUMAN	52.74	6	2.50E+06	1	1	1		24741	Vesicle-trafficking protein SEC22b OS=Homo sapiens OX=9606 GN=SEC22B PE=1 SV=5
1926	1660	sp|Q15800|MSMO1_HUMAN	52.57	5	1.21E+06	1	1	1		35216	Methylsterol monooxygenase 1 OS=Homo sapiens OX=9606 GN=MSMO1 PE=1 SV=1
1783	1412	sp|P33981|TTK_HUMAN	52.4	2	7.10E+05	1	1	1		97072	Dual specificity protein kinase TTK OS=Homo sapiens OX=9606 GN=TTK PE=1 SV=2
1929	1666	sp|P55072|TERA_HUMAN	52.36	2	8.65E+05	1	1	1		89322	Transitional endoplasmic reticulum ATPase OS=Homo sapiens OX=9606 GN=VCP PE=1 SV=4
1428	1302	sp|O75718|CRTAP_HUMAN	52.33	2	9.40E+05	1	1	1		46562	Cartilage-associated protein OS=Homo sapiens OX=9606 GN=CRTAP PE=1 SV=1
1927	1661	sp|Q6P2E9|EDC4_HUMAN	52.3	2	2.04E+06	1	1	1		151661	Enhancer of mRNA-decapping protein 4 OS=Homo sapiens OX=9606 GN=EDC4 PE=1 SV=1
1034	978	sp|P11166|GTR1_HUMAN	52.25	3	2.14E+06	2	1	2		54084	Solute carrier family 2 facilitated glucose transporter member 1 OS=Homo sapiens OX=9606 GN=SLC2A1 PE=1 SV=2
1801	1496	sp|O14757|CHK1_HUMAN	52.2	2	7.49E+05	1	1	1		54434	Serine/threonine-protein kinase Chk1 OS=Homo sapiens OX=9606 GN=CHEK1 PE=1 SV=2
1930	1667	sp|P01111|RASN_HUMAN	52.19	6	4.12E+05	1	1	1	Pyro-glu from Q	21229	GTPase NRas OS=Homo sapiens OX=9606 GN=NRAS PE=1 SV=1
1928	1663	sp|P0DQW0|ZC11C_HUMAN	52.15	3	1.69E+06	1	1	1		88935	Zinc finger CCCH domain-containing protein 11C OS=Homo sapiens OX=9606 GN=ZC3H11C PE=4 SV=1
1451	1355	sp|Q9H269|VPS16_HUMAN	52.14	2	1.28E+06	1	1	1		94694	Vacuolar protein sorting-associated protein 16 homolog OS=Homo sapiens OX=9606 GN=VPS16 PE=1 SV=2
1782	1411	sp|P62304|RUXE_HUMAN	52.11	12	1.19E+07	1	1	1		10804	Small nuclear ribonucleoprotein E OS=Homo sapiens OX=9606 GN=SNRPE PE=1 SV=1
773	1006	sp|Q9BZJ0|CRNL1_HUMAN	52.01	2	1.08E+07	3	2	3		100452	Crooked neck-like protein 1 OS=Homo sapiens OX=9606 GN=CRNKL1 PE=1 SV=4
1938	1679	sp|Q3SXM5|HSDL1_HUMAN	51.94	3	1.09E+06	1	1	1	Acetylation (Protein N-term)	37002	Inactive hydroxysteroid dehydrogenase-like protein 1 OS=Homo sapiens OX=9606 GN=HSDL1 PE=1 SV=3
1932	1670	sp|Q9Y613|FHOD1_HUMAN	51.85	1	8.59E+05	1	1	1		126551	FH1/FH2 domain-containing protein 1 OS=Homo sapiens OX=9606 GN=FHOD1 PE=1 SV=3
1424	1292	sp|O95140|MFN2_HUMAN	51.73	1	4.50E+05	1	1	1		86402	Mitofusin-2 OS=Homo sapiens OX=9606 GN=MFN2 PE=1 SV=3
1931	1669	sp|Q9Y3E5|PTH2_HUMAN	51.71	8	1.48E+06	1	1	1		19194	Peptidyl-tRNA hydrolase 2 mitochondrial OS=Homo sapiens OX=9606 GN=PTRH2 PE=1 SV=1
1936	1675	sp|Q8N0U8|VKORL_HUMAN	51.65	6	1.55E+06	1	1	1		19836	Vitamin K epoxide reductase complex subunit 1-like protein 1 OS=Homo sapiens OX=9606 GN=VKORC1L1 PE=1 SV=2
1453	1361	sp|Q9Y2W1|TR150_HUMAN	51.64	2	4.23E+05	2	1	2		108666	Thyroid hormone receptor-associated protein 3 OS=Homo sapiens OX=9606 GN=THRAP3 PE=1 SV=2
1933	1671	sp|Q16630|CPSF6_HUMAN	51.61	3	3.53E+06	1	1	1		59210	Cleavage and polyadenylation specificity factor subunit 6 OS=Homo sapiens OX=9606 GN=CPSF6 PE=1 SV=2
1021	935	sp|O75534|CSDE1_HUMAN	51.53	4	7.90E+06	3	3	3		88885	Cold shock domain-containing protein E1 OS=Homo sapiens OX=9606 GN=CSDE1 PE=1 SV=2
1439	1330	sp|P50416|CPT1A_HUMAN	51.52	2	1.37E+06	2	1	2		88368	Carnitine O-palmitoyltransferase 1 liver isoform OS=Homo sapiens OX=9606 GN=CPT1A PE=1 SV=2
1416	1261	sp|P62491|RB11A_HUMAN	51.24	9	4.16E+06	2	2	2		24394	Ras-related protein Rab-11A OS=Homo sapiens OX=9606 GN=RAB11A PE=1 SV=3
1079	1852	sp|P0DTE2|HV511_HUMAN	51.23	9	2.74E+06	1	1	1		13081	Probable non-functional immunoglobulin heavy variable 8-51-1 OS=Homo sapiens OX=9606 GN=IGHV8-51-1 PE=1 SV=1
1716	1277	sp|P42345|MTOR_HUMAN	51.09	0	8.22E+05	1	1	1		288890	Serine/threonine-protein kinase mTOR OS=Homo sapiens OX=9606 GN=MTOR PE=1 SV=1
1779	1383	sp|O14925|TIM23_HUMAN	51.02	8	3.45E+06	1	1	1		21943	Mitochondrial import inner membrane translocase subunit Tim23 OS=Homo sapiens OX=9606 GN=TIMM23 PE=1 SV=1
1934	1673	sp|Q14019|COTL1_HUMAN	50.98	11	1.06E+06	1	1	1		15945	Coactosin-like protein OS=Homo sapiens OX=9606 GN=COTL1 PE=1 SV=3
1452	1359	sp|P54619|AAKG1_HUMAN	50.94	3	1.57E+06	1	1	1		37579	5'-AMP-activated protein kinase subunit gamma-1 OS=Homo sapiens OX=9606 GN=PRKAG1 PE=1 SV=1
1940	1681	sp|P61088|UBE2N_HUMAN	50.91	7	2.47E+06	1	1	1		17138	Ubiquitin-conjugating enzyme E2 N OS=Homo sapiens OX=9606 GN=UBE2N PE=1 SV=1
1412	1253	sp|Q147X3|NAA30_HUMAN	50.89	6	4.86E+06	2	2	2		39320	N-alpha-acetyltransferase 30 OS=Homo sapiens OX=9606 GN=NAA30 PE=1 SV=1
1814	1561	sp|Q9UGP8|SEC63_HUMAN	50.75	2	1.69E+06	1	1	1		87997	Translocation protein SEC63 homolog OS=Homo sapiens OX=9606 GN=SEC63 PE=1 SV=2
1937	1676	sp|Q99956|DUS9_HUMAN	50.62	4	8.68E+05	1	1	1		41868	Dual specificity protein phosphatase 9 OS=Homo sapiens OX=9606 GN=DUSP9 PE=1 SV=1
1948	1693	sp|Q9BTE1|DCTN5_HUMAN	50.52	5	1.28E+06	1	1	1	Acetylation (Protein N-term)	20127	Dynactin subunit 5 OS=Homo sapiens OX=9606 GN=DCTN5 PE=1 SV=1
1249	1264	sp|Q8WVB6|CTF18_HUMAN	50.48	2	2.07E+06	2	2	2		107383	Chromosome transmission fidelity protein 18 homolog OS=Homo sapiens OX=9606 GN=CHTF18 PE=1 SV=1
1941	1683	sp|P02679|FIBG_HUMAN	50.4	3	3.99E+06	1	1	1		51512	Fibrinogen gamma chain OS=Homo sapiens OX=9606 GN=FGG PE=1 SV=3
1939	1680	sp|O96005|CLPT1_HUMAN	50.36	2	7.38E+05	1	1	1		76097	Putative lipid scramblase CLPTM1 OS=Homo sapiens OX=9606 GN=CLPTM1 PE=1 SV=1
1238	1102	sp|Q92878|RAD50_HUMAN	50.26	2	2.31E+06	2	2	2		153892	DNA repair protein RAD50 OS=Homo sapiens OX=9606 GN=RAD50 PE=1 SV=1
1806	1517	sp|P21283|VATC1_HUMAN	50.15	3	1.03E+06	1	1	1	Acetylation (Protein N-term)	43942	V-type proton ATPase subunit C 1 OS=Homo sapiens OX=9606 GN=ATP6V1C1 PE=1 SV=4
1965	1718	sp|Q13573|SNW1_HUMAN	50.1	2	9.05E+05	1	1	1		61495	SNW domain-containing protein 1 OS=Homo sapiens OX=9606 GN=SNW1 PE=1 SV=1
1942	1684	sp|P60059|SC61G_HUMAN	49.96	18	9.39E+05	1	1	1	Acetylation (Protein N-term)	7741	Protein transport protein Sec61 subunit gamma OS=Homo sapiens OX=9606 GN=SEC61G PE=1 SV=1
1943	1685	sp|P62314|SMD1_HUMAN	49.74	11	2.17E+06	1	1	1		13282	Small nuclear ribonucleoprotein Sm D1 OS=Homo sapiens OX=9606 GN=SNRPD1 PE=1 SV=1
1961	1713	sp|Q99848|EBP2_HUMAN	49.69	3	1.35E+06	1	1	1		34852	Probable rRNA-processing protein EBP2 OS=Homo sapiens OX=9606 GN=EBNA1BP2 PE=1 SV=2
930	944	sp|Q92900|RENT1_HUMAN	49.62	2	6.51E+06	3	3	3		124345	Regulator of nonsense transcripts 1 OS=Homo sapiens OX=9606 GN=UPF1 PE=1 SV=2
1947	1690	sp|A0A0A0MS14|HV145_HUMAN	49.59	9	3.81E+06	1	1	1	Carbamidomethylation	13508	Immunoglobulin heavy variable 1-45 OS=Homo sapiens OX=9606 GN=IGHV1-45 PE=3 SV=1
1043	1004	sp|P61221|ABCE1_HUMAN	49.58	3	1.36E+06	1	1	1		67314	ATP-binding cassette sub-family E member 1 OS=Homo sapiens OX=9606 GN=ABCE1 PE=1 SV=1
894	1062	sp|Q6KC79|NIPBL_HUMAN	49.54	0	2.45E+05	1	1	1		316051	Nipped-B-like protein OS=Homo sapiens OX=9606 GN=NIPBL PE=1 SV=2
1944	1686	sp|Q53FV1|ORML2_HUMAN	49.49	10	6.89E+05	1	1	1	Acetylation (Protein N-term)	17363	ORM1-like protein 2 OS=Homo sapiens OX=9606 GN=ORMDL2 PE=1 SV=2
1946	1689	sp|Q99661|KIF2C_HUMAN	49.25	2	4.20E+05	1	1	1		81313	Kinesin-like protein KIF2C OS=Homo sapiens OX=9606 GN=KIF2C PE=1 SV=2
1945	1688	sp|O15258|RER1_HUMAN	49.25	10	4.12E+06	1	1	1	Acetylation (Protein N-term)	22958	Protein RER1 OS=Homo sapiens OX=9606 GN=RER1 PE=1 SV=1
1980	1744	sp|Q9BTE7|DCNL5_HUMAN	49.23	4	8.34E+05	1	1	1		27508	DCN1-like protein 5 OS=Homo sapiens OX=9606 GN=DCUN1D5 PE=1 SV=1
1808	1521	sp|O15381|NVL_HUMAN	49.08	2	8.97E+05	1	1	1		95051	Nuclear valosin-containing protein-like OS=Homo sapiens OX=9606 GN=NVL PE=1 SV=1
1968	1724	sp|P31930|QCR1_HUMAN	49.05	2	7.86E+05	1	1	1		52646	Cytochrome b-c1 complex subunit 1 mitochondrial OS=Homo sapiens OX=9606 GN=UQCRC1 PE=1 SV=3
1796	1483	sp|Q86SE5|RALYL_HUMAN	49.02	4	1.53E+06	1	1	1		32331	RNA-binding Raly-like protein OS=Homo sapiens OX=9606 GN=RALYL PE=1 SV=2
1402	1230	sp|Q8NI60|COQ8A_HUMAN	48.89	3	4.27E+06	2	2	2		71950	Atypical kinase COQ8A mitochondrial OS=Homo sapiens OX=9606 GN=COQ8A PE=1 SV=1
1404	1232	sp|O95478|NSA2_HUMAN	48.52	5	1.73E+06	2	1	2		30065	Ribosome biogenesis protein NSA2 homolog OS=Homo sapiens OX=9606 GN=NSA2 PE=1 SV=1
1962	1714	sp|Q9H8M2|BRD9_HUMAN	48.5	2	3.47E+05	1	1	1		67000	Bromodomain-containing protein 9 OS=Homo sapiens OX=9606 GN=BRD9 PE=1 SV=2
1818	1699	sp|Q96CS3|FAF2_HUMAN	48.41	4	7.09E+06	1	1	1		52624	FAS-associated factor 2 OS=Homo sapiens OX=9606 GN=FAF2 PE=1 SV=2
1235	1093	sp|Q00535|CDK5_HUMAN	48.41	5	1.70E+06	2	2	2		33304	Cyclin-dependent kinase 5 OS=Homo sapiens OX=9606 GN=CDK5 PE=1 SV=3
1217	1044	sp|P14174|MIF_HUMAN	48.39	10	3.15E+06	1	1	1		12476	Macrophage migration inhibitory factor OS=Homo sapiens OX=9606 GN=MIF PE=1 SV=4
1950	1700	sp|O75607|NPM3_HUMAN	48.37	9	0.00E+00	1	1	1	Acetylation (Protein N-term)	19344	Nucleoplasmin-3 OS=Homo sapiens OX=9606 GN=NPM3 PE=1 SV=3
1974	1736	sp|Q14258|TRI25_HUMAN	48.34	2	1.07E+06	1	1	1		70974	E3 ubiquitin/ISG15 ligase TRIM25 OS=Homo sapiens OX=9606 GN=TRIM25 PE=1 SV=2
1790	1446	sp|P51149|RAB7A_HUMAN	48.3	8	2.35E+06	1	1	1		23490	Ras-related protein Rab-7a OS=Homo sapiens OX=9606 GN=RAB7A PE=1 SV=1
1964	1717	sp|Q8WWC4|MAIP1_HUMAN	48.21	3	1.47E+06	1	1	1		32545	m-AAA protease-interacting protein 1 mitochondrial OS=Homo sapiens OX=9606 GN=MAIP1 PE=1 SV=1
1951	1702	sp|Q969X6|UTP4_HUMAN	48.18	2	1.20E+06	1	1	1		76890	U3 small nucleolar RNA-associated protein 4 homolog OS=Homo sapiens OX=9606 GN=UTP4 PE=1 SV=1
1954	1705	sp|Q92643|GPI8_HUMAN	48.14	3	1.29E+06	1	1	1		45252	GPI-anchor transamidase OS=Homo sapiens OX=9606 GN=PIGK PE=1 SV=2
1723	1520	sp|Q5JTV8|TOIP1_HUMAN	48.07	2	1.81E+06	1	1	1		66248	Torsin-1A-interacting protein 1 OS=Homo sapiens OX=9606 GN=TOR1AIP1 PE=1 SV=2
1252	1340	sp|Q13555|KCC2G_HUMAN	48.06	2	1.05E+06	1	1	1		62607	Calcium/calmodulin-dependent protein kinase type II subunit gamma OS=Homo sapiens OX=9606 GN=CAMK2G PE=1 SV=4
825	973	sp|Q8WWM7|ATX2L_HUMAN	48	5	2.24E+06	4	2	4		113374	Ataxin-2-like protein OS=Homo sapiens OX=9606 GN=ATXN2L PE=1 SV=2
1781	1389	sp|O60701|UGDH_HUMAN	47.98	3	8.53E+05	1	1	1		55024	UDP-glucose 6-dehydrogenase OS=Homo sapiens OX=9606 GN=UGDH PE=1 SV=1
1952	1703	sp|Q8TC12|RDH11_HUMAN	47.97	4	1.16E+06	1	1	1		35386	Retinol dehydrogenase 11 OS=Homo sapiens OX=9606 GN=RDH11 PE=1 SV=2
1953	1704	sp|P14406|CX7A2_HUMAN	47.9	16	4.03E+06	1	1	1		9396	Cytochrome c oxidase subunit 7A2 mitochondrial OS=Homo sapiens OX=9606 GN=COX7A2 PE=1 SV=1
1230	1084	sp|Q9NZB2|F120A_HUMAN	47.86	2	4.92E+05	2	2	2		121888	Constitutive coactivator of PPAR-gamma-like protein 1 OS=Homo sapiens OX=9606 GN=FAM120A PE=1 SV=2
1026	953	sp|O60216|RAD21_HUMAN	47.85	4	2.24E+06	3	2	3		71690	Double-strand-break repair protein rad21 homolog OS=Homo sapiens OX=9606 GN=RAD21 PE=1 SV=2
720	1312	sp|O60287|NPA1P_HUMAN	47.84	1	4.66E+05	3	1	3		254386	Nucleolar pre-ribosomal-associated protein 1 OS=Homo sapiens OX=9606 GN=URB1 PE=1 SV=4
1211	1014	sp|O75127|PTCD1_HUMAN	47.83	3	6.62E+05	2	2	2		78856	Pentatricopeptide repeat-containing protein 1 mitochondrial OS=Homo sapiens OX=9606 GN=PTCD1 PE=1 SV=2
1401	1229	sp|Q7KZF4|SND1_HUMAN	47.61	4	2.81E+06	2	2	2		101997	Staphylococcal nuclease domain-containing protein 1 OS=Homo sapiens OX=9606 GN=SND1 PE=1 SV=1
1977	1741	sp|Q96KG9|SCYL1_HUMAN	47.61	1	1.66E+06	1	1	1		89631	N-terminal kinase-like protein OS=Homo sapiens OX=9606 GN=SCYL1 PE=1 SV=1
1955	1706	sp|Q9NRX1|PNO1_HUMAN	47.58	6	1.45E+06	1	1	1		27924	RNA-binding protein PNO1 OS=Homo sapiens OX=9606 GN=PNO1 PE=1 SV=1
1957	1708	sp|Q9NY93|DDX56_HUMAN	47.56	3	8.27E+05	1	1	1		61590	Probable ATP-dependent RNA helicase DDX56 OS=Homo sapiens OX=9606 GN=DDX56 PE=1 SV=1
1956	1707	sp|P43307|SSRA_HUMAN	47.54	5	1.95E+06	1	1	1		32235	Translocon-associated protein subunit alpha OS=Homo sapiens OX=9606 GN=SSR1 PE=1 SV=3
1958	1709	sp|Q96IX5|ATPMK_HUMAN	47.27	26	1.62E+06	1	1	1		6458	ATP synthase membrane subunit K mitochondrial OS=Homo sapiens OX=9606 GN=ATP5MK PE=1 SV=1
1959	1710	sp|P49593|PPM1F_HUMAN	47.17	3	1.64E+06	1	1	1		49831	Protein phosphatase 1F OS=Homo sapiens OX=9606 GN=PPM1F PE=1 SV=3
1960	1711	sp|P48730|KC1D_HUMAN	47.12	3	2.59E+06	1	1	1		47330	Casein kinase I isoform delta OS=Homo sapiens OX=9606 GN=CSNK1D PE=1 SV=2
1414	1259	sp|Q9ULX3|NOB1_HUMAN	46.81	4	2.99E+06	2	2	2		46675	RNA-binding protein NOB1 OS=Homo sapiens OX=9606 GN=NOB1 PE=1 SV=1
1715	1108	sp|Q8TDD1|DDX54_HUMAN	46.74	1	1.42E+06	1	1	1		98595	ATP-dependent RNA helicase DDX54 OS=Homo sapiens OX=9606 GN=DDX54 PE=1 SV=2
1064	1364	sp|Q15070|OXA1L_HUMAN	46.66	2	2.22E+06	2	1	2		48548	Mitochondrial inner membrane protein OXA1L OS=Homo sapiens OX=9606 GN=OXA1L PE=1 SV=3
1967	1721	sp|Q6DD88|ATLA3_HUMAN	46.64	2	6.45E+05	1	1	1		60542	Atlastin-3 OS=Homo sapiens OX=9606 GN=ATL3 PE=1 SV=1
1689	1488	sp|Q14160|SCRIB_HUMAN	46.64	1	1.21E+06	1	1	1		174914	Protein scribble homolog OS=Homo sapiens OX=9606 GN=SCRIB PE=1 SV=5
1788	1437	sp|Q15118|PDK1_HUMAN	46.61	3	1.97E+06	1	1	1		49244	[Pyruvate dehydrogenase (acetyl-transferring)] kinase isozyme 1 mitochondrial OS=Homo sapiens OX=9606 GN=PDK1 PE=1 SV=1
777	1963	sp|A4UGR9|XIRP2_HUMAN	46.48	0	2.54E+07	2	1	2		382302	Xin actin-binding repeat-containing protein 2 OS=Homo sapiens OX=9606 GN=XIRP2 PE=1 SV=2
1966	1720	sp|Q9Y672|ALG6_HUMAN	46.36	3	3.20E+06	1	1	1		58121	Dolichyl pyrophosphate Man9GlcNAc2 alpha-1 3-glucosyltransferase OS=Homo sapiens OX=9606 GN=ALG6 PE=1 SV=2
1714	1094	sp|Q12840|KIF5A_HUMAN	46.27	1	1.14E+06	1	1	1		117378	Kinesin heavy chain isoform 5A OS=Homo sapiens OX=9606 GN=KIF5A PE=1 SV=2
1819	1758	sp|Q05397|FAK1_HUMAN	46.16	1	1.19E+06	1	1	1		119233	Focal adhesion kinase 1 OS=Homo sapiens OX=9606 GN=PTK2 PE=1 SV=2
1435	1319	sp|Q14168|MPP2_HUMAN	46.1	3	6.37E+05	2	1	2		64581	MAGUK p55 subfamily member 2 OS=Homo sapiens OX=9606 GN=MPP2 PE=1 SV=3
1441	1337	sp|Q9HBI1|PARVB_HUMAN	46.06	2	0.00E+00	1	1	1		41714	Beta-parvin OS=Homo sapiens OX=9606 GN=PARVB PE=1 SV=1
1969	1729	sp|Q15043|S39AE_HUMAN	45.95	4	2.14E+06	1	1	1		54212	Metal cation symporter ZIP14 OS=Homo sapiens OX=9606 GN=SLC39A14 PE=1 SV=3
1976	1740	sp|P82914|RT15_HUMAN	45.93	4	2.12E+06	1	1	1		29842	28S ribosomal protein S15 mitochondrial OS=Homo sapiens OX=9606 GN=MRPS15 PE=1 SV=1
1972	1732	sp|P25788|PSA3_HUMAN	45.88	5	2.14E+06	1	1	1		28433	Proteasome subunit alpha type-3 OS=Homo sapiens OX=9606 GN=PSMA3 PE=1 SV=2
1970	1730	sp|P49006|MRP_HUMAN	45.85	7	1.10E+06	1	1	1		19529	MARCKS-related protein OS=Homo sapiens OX=9606 GN=MARCKSL1 PE=1 SV=2
1971	1731	sp|O00767|SCD_HUMAN	45.77	4	2.06E+06	1	1	1		41523	Stearoyl-CoA desaturase OS=Homo sapiens OX=9606 GN=SCD PE=1 SV=2
1973	1733	sp|Q92997|DVL3_HUMAN	45.76	2	9.08E+05	1	1	1		78055	Segment polarity protein dishevelled homolog DVL-3 OS=Homo sapiens OX=9606 GN=DVL3 PE=1 SV=2
944	1098	sp|Q9ULE4|F184B_HUMAN	45.68	2	7.26E+06	2	1	3		121044	Protein FAM184B OS=Homo sapiens OX=9606 GN=FAM184B PE=2 SV=3
1419	1274	sp|A0A075B6I0|LV861_HUMAN	45.67	11	3.60E+07	2	1	2	Deamidation (NQ)	12814	Immunoglobulin lambda variable 8-61 OS=Homo sapiens OX=9606 GN=IGLV8-61 PE=3 SV=7
1975	1738	sp|Q92974|ARHG2_HUMAN	45.63	1	8.88E+05	1	1	1		111543	Rho guanine nucleotide exchange factor 2 OS=Homo sapiens OX=9606 GN=ARHGEF2 PE=1 SV=4
1423	1286	sp|Q8NFP7|NUD10_HUMAN	45.61	7	5.11E+05	2	1	2	Carbamidomethylation	18500	Diphosphoinositol polyphosphate phosphohydrolase 3-alpha OS=Homo sapiens OX=9606 GN=NUDT10 PE=1 SV=1
1231	1088	sp|Q8IWA0|WDR75_HUMAN	45.6	2	6.00E+05	2	1	2		94499	WD repeat-containing protein 75 OS=Homo sapiens OX=9606 GN=WDR75 PE=1 SV=1
1499	1735	sp|Q9UBI6|GBG12_HUMAN	45.23	15	1.25E+06	1	1	1		8006	Guanine nucleotide-binding protein G(I)/G(S)/G(O) subunit gamma-12 OS=Homo sapiens OX=9606 GN=GNG12 PE=1 SV=3
1409	1243	sp|P30536|TSPO_HUMAN	45.16	9	7.72E+06	2	2	2		18828	Translocator protein OS=Homo sapiens OX=9606 GN=TSPO PE=1 SV=3
1505	1890	sp|Q13895|BYST_HUMAN	45.12	2	9.42E+05	2	1	2		49601	Bystin OS=Homo sapiens OX=9606 GN=BYSL PE=1 SV=3
1406	1238	sp|Q9NUQ8|ABCF3_HUMAN	45.07	3	1.93E+06	2	2	2		79745	ATP-binding cassette sub-family F member 3 OS=Homo sapiens OX=9606 GN=ABCF3 PE=1 SV=2
1978	1742	sp|P42285|MTREX_HUMAN	45.02	1	1.32E+06	1	1	1		117805	Exosome RNA helicase MTR4 OS=Homo sapiens OX=9606 GN=MTREX PE=1 SV=3
1174	1248	sp|Q8WYP5|ELYS_HUMAN	44.93	0	2.74E+05	1	1	1		252496	Protein ELYS OS=Homo sapiens OX=9606 GN=AHCTF1 PE=1 SV=3
1029	966	sp|Q9UNS1|TIM_HUMAN	44.92	3	1.77E+06	3	2	3		138658	Protein timeless homolog OS=Homo sapiens OX=9606 GN=TIMELESS PE=1 SV=2
1787	1433	sp|P35251|RFC1_HUMAN	44.76	1	9.00E+05	1	1	1		128254	Replication factor C subunit 1 OS=Homo sapiens OX=9606 GN=RFC1 PE=1 SV=4
1500	1737	sp|Q71RC2|LARP4_HUMAN	44.7	2	1.03E+06	1	1	2		80596	La-related protein 4 OS=Homo sapiens OX=9606 GN=LARP4 PE=1 SV=3
1979	1743	sp|Q8TC07|TBC15_HUMAN	44.56	2	9.95E+05	1	1	1		79491	TBC1 domain family member 15 OS=Homo sapiens OX=9606 GN=TBC1D15 PE=1 SV=2
1473	1440	sp|Q9NZQ3|SPN90_HUMAN	44.36	2	1.22E+06	1	1	1		78960	NCK-interacting protein with SH3 domain OS=Homo sapiens OX=9606 GN=NCKIPSD PE=1 SV=1
1718	1367	sp|Q9H4L4|SENP3_HUMAN	44.3	2	1.47E+06	1	1	1		65010	Sentrin-specific protease 3 OS=Homo sapiens OX=9606 GN=SENP3 PE=1 SV=2
1982	1746	sp|A0A0C4DH67|KV108_HUMAN	44.12	10	1.27E+07	1	1	1	Deamidation (NQ)	12537	Immunoglobulin kappa variable 1-8 OS=Homo sapiens OX=9606 GN=IGKV1-8 PE=3 SV=1
1983	1750	sp|Q7KZN9|COX15_HUMAN	44.02	3	2.81E+06	1	1	1		46030	Cytochrome c oxidase assembly protein COX15 homolog OS=Homo sapiens OX=9606 GN=COX15 PE=1 SV=1
1981	1745	sp|Q9NPH2|INO1_HUMAN	44	2	1.29E+06	1	1	1		61068	Inositol-3-phosphate synthase 1 OS=Homo sapiens OX=9606 GN=ISYNA1 PE=1 SV=1
1986	1754	sp|Q9NX20|RM16_HUMAN	43.81	4	8.52E+05	1	1	1		28449	39S ribosomal protein L16 mitochondrial OS=Homo sapiens OX=9606 GN=MRPL16 PE=1 SV=1
1987	1756	sp|Q9UHQ9|NB5R1_HUMAN	43.71	3	3.47E+05	1	1	1		34095	NADH-cytochrome b5 reductase 1 OS=Homo sapiens OX=9606 GN=CYB5R1 PE=1 SV=1
1985	1753	sp|Q15022|SUZ12_HUMAN	43.71	2	5.80E+05	1	1	1		83055	Polycomb protein SUZ12 OS=Homo sapiens OX=9606 GN=SUZ12 PE=1 SV=3
1984	1752	sp|Q96GD4|AURKB_HUMAN	43.61	3	1.25E+06	1	1	1		39311	Aurora kinase B OS=Homo sapiens OX=9606 GN=AURKB PE=1 SV=3
1996	1775	sp|P78346|RPP30_HUMAN	43.56	3	3.09E+05	1	1	1	Acetylation (Protein N-term)	29321	Ribonuclease P protein subunit p30 OS=Homo sapiens OX=9606 GN=RPP30 PE=1 SV=1
1461	1390	sp|Q8TD19|NEK9_HUMAN	43.28	2	1.10E+06	2	1	2		107168	Serine/threonine-protein kinase Nek9 OS=Homo sapiens OX=9606 GN=NEK9 PE=1 SV=2
1798	1490	sp|Q2M389|WASC4_HUMAN	43.22	1	5.38E+05	1	1	1		136403	WASH complex subunit 4 OS=Homo sapiens OX=9606 GN=WASHC4 PE=1 SV=2
1988	1759	sp|P36404|ARL2_HUMAN	43.15	6	2.35E+06	1	1	1		20878	ADP-ribosylation factor-like protein 2 OS=Homo sapiens OX=9606 GN=ARL2 PE=1 SV=4
1991	1762	sp|P49642|PRI1_HUMAN	43.1	3	0.00E+00	1	1	1		49902	DNA primase small subunit OS=Homo sapiens OX=9606 GN=PRIM1 PE=1 SV=1
1994	1770	sp|P06239|LCK_HUMAN	42.86	2	2.91E+06	1	1	1		58001	Tyrosine-protein kinase Lck OS=Homo sapiens OX=9606 GN=LCK PE=1 SV=6
1989	1760	sp|Q6NXR4|TTI2_HUMAN	42.79	4	5.45E+05	1	1	1		56915	TELO2-interacting protein 2 OS=Homo sapiens OX=9606 GN=TTI2 PE=1 SV=1
1990	1761	sp|Q9NR31|SAR1A_HUMAN	42.76	12	1.15E+06	1	1	1		22367	GTP-binding protein SAR1a OS=Homo sapiens OX=9606 GN=SAR1A PE=1 SV=1
1821	1776	sp|Q8IYI6|EXOC8_HUMAN	42.62	1	7.61E+05	1	1	1		81799	Exocyst complex component 8 OS=Homo sapiens OX=9606 GN=EXOC8 PE=1 SV=2
1992	1763	sp|P48651|PTSS1_HUMAN	42.6	3	1.02E+06	1	1	1		55528	Phosphatidylserine synthase 1 OS=Homo sapiens OX=9606 GN=PTDSS1 PE=1 SV=1
1501	1764	sp|O15260|SURF4_HUMAN	42.53	5	1.18E+06	1	1	2	Carbamidomethylation	30394	Surfeit locus protein 4 OS=Homo sapiens OX=9606 GN=SURF4 PE=1 SV=3
1995	1774	sp|Q6P1J9|CDC73_HUMAN	42.4	2	1.02E+06	1	1	1		60577	Parafibromin OS=Homo sapiens OX=9606 GN=CDC73 PE=1 SV=1
1997	1777	sp|Q92945|FUBP2_HUMAN	42.34	1	1.21E+06	1	1	1		73115	Far upstream element-binding protein 2 OS=Homo sapiens OX=9606 GN=KHSRP PE=1 SV=4
1820	1765	sp|Q8NDV7|TNR6A_HUMAN	42.27	1	1.28E+05	1	1	1		210296	Trinucleotide repeat-containing gene 6A protein OS=Homo sapiens OX=9606 GN=TNRC6A PE=1 SV=2
1993	1766	sp|O95831|AIFM1_HUMAN	42.22	2	1.52E+06	1	1	1		66901	Apoptosis-inducing factor 1 mitochondrial OS=Homo sapiens OX=9606 GN=AIFM1 PE=1 SV=1
1067	1374	sp|Q9BZF1|OSBL8_HUMAN	42.2	2	8.12E+05	2	1	3		101196	Oxysterol-binding protein-related protein 8 OS=Homo sapiens OX=9606 GN=OSBPL8 PE=1 SV=3
1794	1466	sp|Q9H7Z3|NRDE2_HUMAN	42.14	2	9.14E+05	1	1	1		132673	Nuclear exosome regulator NRDE2 OS=Homo sapiens OX=9606 GN=NRDE2 PE=1 SV=3
2020	1815	sp|P30044|PRDX5_HUMAN	42.02	4	5.93E+05	1	1	1		22086	Peroxiredoxin-5 mitochondrial OS=Homo sapiens OX=9606 GN=PRDX5 PE=1 SV=4
1998	1778	sp|Q9NWT8|AKIP_HUMAN	42	5	0.00E+00	1	1	1		22354	Aurora kinase A-interacting protein OS=Homo sapiens OX=9606 GN=AURKAIP1 PE=1 SV=1
2003	1783	sp|Q96KP4|CNDP2_HUMAN	41.97	2	0.00E+00	1	1	1		52879	Cytosolic non-specific dipeptidase OS=Homo sapiens OX=9606 GN=CNDP2 PE=1 SV=2
2019	1814	sp|O60232|ZNRD2_HUMAN	41.86	4	5.35E+05	1	1	1		21474	Protein ZNRD2 OS=Homo sapiens OX=9606 GN=ZNRD2 PE=1 SV=1
1999	1779	sp|Q96BW9|TAM41_HUMAN	41.85	3	1.13E+06	1	1	1	Acetylation (Protein N-term)	51067	Phosphatidate cytidylyltransferase mitochondrial OS=Homo sapiens OX=9606 GN=TAMM41 PE=1 SV=2
2000	1780	sp|P61803|DAD1_HUMAN	41.81	9	3.81E+06	1	1	1	Acetylation (Protein N-term)	12497	Dolichyl-diphosphooligosaccharide--protein glycosyltransferase subunit DAD1 OS=Homo sapiens OX=9606 GN=DAD1 PE=1 SV=3
1437	1327	sp|Q5SY16|NOL9_HUMAN	41.67	1	1.30E+06	1	1	1		79323	Polynucleotide 5'-hydroxyl-kinase NOL9 OS=Homo sapiens OX=9606 GN=NOL9 PE=1 SV=1
2001	1781	sp|Q16527|CSRP2_HUMAN	41.63	8	8.76E+05	1	1	1		20954	Cysteine and glycine-rich protein 2 OS=Homo sapiens OX=9606 GN=CSRP2 PE=1 SV=3
2002	1782	sp|Q9Y241|HIG1A_HUMAN	41.6	19	4.90E+06	1	1	1	Acetylation (Protein N-term)	10143	HIG1 domain family member 1A mitochondrial OS=Homo sapiens OX=9606 GN=HIGD1A PE=1 SV=1
1265	1544	sp|Q12788|TBL3_HUMAN	41.4	2	5.21E+05	2	1	2		89035	Transducin beta-like protein 3 OS=Homo sapiens OX=9606 GN=TBL3 PE=1 SV=2
2005	1786	sp|P25789|PSA4_HUMAN	41.34	4	7.74E+05	1	1	1		29484	Proteasome subunit alpha type-4 OS=Homo sapiens OX=9606 GN=PSMA4 PE=1 SV=1
1803	1500	sp|P13807|GYS1_HUMAN	41.3	1	5.16E+05	1	1	1		83786	Glycogen [starch] synthase muscle OS=Homo sapiens OX=9606 GN=GYS1 PE=1 SV=2
2004	1784	sp|P00558|PGK1_HUMAN	41.23	4	3.83E+06	1	1	1		44615	Phosphoglycerate kinase 1 OS=Homo sapiens OX=9606 GN=PGK1 PE=1 SV=3
1431	1309	sp|P11498|PYC_HUMAN	41.1	1	1.00E+06	1	1	1		129634	Pyruvate carboxylase mitochondrial OS=Homo sapiens OX=9606 GN=PC PE=1 SV=2
1719	1397	sp|A0A075B6H7|KV37_HUMAN	41.02	8	5.46E+06	1	1	1		12783	Probable non-functional immunoglobulin kappa variable 3-7 OS=Homo sapiens OX=9606 GN=IGKV3-7 PE=1 SV=1
2025	1825	sp|Q9BZX2|UCK2_HUMAN	41.02	3	1.94E+06	1	1	1		29299	Uridine-cytidine kinase 2 OS=Homo sapiens OX=9606 GN=UCK2 PE=1 SV=1
1417	1269	sp|Q9Y399|RT02_HUMAN	40.9	6	1.10E+06	2	2	2	Pyro-glu from Q	33249	28S ribosomal protein S2 mitochondrial OS=Homo sapiens OX=9606 GN=MRPS2 PE=1 SV=1
958	2869	sp|Q14524|SCN5A_HUMAN	40.89	1	4.12E+05	2	1	2		226938	Sodium channel protein type 5 subunit alpha OS=Homo sapiens OX=9606 GN=SCN5A PE=1 SV=2
2021	1821	sp|Q5BJF2|SGMR2_HUMAN	40.84	5	1.88E+06	1	1	1		20848	Sigma intracellular receptor 2 OS=Homo sapiens OX=9606 GN=TMEM97 PE=1 SV=1
2008	1792	sp|P55010|IF5_HUMAN	40.57	2	0.00E+00	1	1	1		49223	Eukaryotic translation initiation factor 5 OS=Homo sapiens OX=9606 GN=EIF5 PE=1 SV=2
1057	1234	sp|Q9P260|RELCH_HUMAN	40.56	1	4.75E+05	1	1	1		134630	RAB11-binding protein RELCH OS=Homo sapiens OX=9606 GN=RELCH PE=1 SV=2
1446	1346	sp|O15091|MRPP3_HUMAN	40.53	2	4.72E+05	2	1	2		67315	Mitochondrial ribonuclease P catalytic subunit OS=Homo sapiens OX=9606 GN=PRORP PE=1 SV=2
711	3792	sp|Q8TE73|DYH5_HUMAN	40.43	0	6.51E+07	3	1	3	Deamidation (NQ); Acetylation (Protein N-term)	529026	Dynein axonemal heavy chain 5 OS=Homo sapiens OX=9606 GN=DNAH5 PE=1 SV=3
949	1333	sp|Q8WWZ7|ABCA5_HUMAN	40.39	1	3.83E+06	2	1	2		186506	Cholesterol transporter ABCA5 OS=Homo sapiens OX=9606 GN=ABCA5 PE=1 SV=2
2007	1790	sp|Q9HAV7|GRPE1_HUMAN	40.33	5	4.62E+05	1	1	1		24279	GrpE protein homolog 1 mitochondrial OS=Homo sapiens OX=9606 GN=GRPEL1 PE=1 SV=2
2006	1789	sp|P60174|TPIS_HUMAN	40.29	5	8.94E+05	1	1	1		26669	Triosephosphate isomerase OS=Homo sapiens OX=9606 GN=TPI1 PE=1 SV=4
1797	1486	sp|Q9NRZ9|HELLS_HUMAN	40.29	1	1.53E+06	1	1	1		97074	Lymphoid-specific helicase OS=Homo sapiens OX=9606 GN=HELLS PE=1 SV=1
1465	1408	sp|Q9NVU7|SDA1_HUMAN	40.05	1	9.22E+05	1	1	1		79871	Protein SDA1 homolog OS=Homo sapiens OX=9606 GN=SDAD1 PE=1 SV=3
1420	1282	sp|Q8N163|CCAR2_HUMAN	39.99	2	2.55E+06	2	2	2	Carbamidomethylation	102902	Cell cycle and apoptosis regulator protein 2 OS=Homo sapiens OX=9606 GN=CCAR2 PE=1 SV=2
1251	1338	sp|Q9Y2T2|AP3M1_HUMAN	39.83	3	5.49E+05	1	1	1		46939	AP-3 complex subunit mu-1 OS=Homo sapiens OX=9606 GN=AP3M1 PE=1 SV=1
1804	1508	sp|Q2TBE0|C19L2_HUMAN	39.56	1	6.92E+05	1	1	1		103787	CWF19-like protein 2 OS=Homo sapiens OX=9606 GN=CWF19L2 PE=1 SV=4
1488	1534	sp|Q8TEQ6|GEMI5_HUMAN	39.48	1	8.07E+06	2	1	2		168589	Gem-associated protein 5 OS=Homo sapiens OX=9606 GN=GEMIN5 PE=1 SV=3
1789	1438	sp|Q9NR50|EI2BG_HUMAN	39.46	2	1.28E+06	1	1	1		50240	Translation initiation factor eIF-2B subunit gamma OS=Homo sapiens OX=9606 GN=EIF2B3 PE=1 SV=1
2009	1796	sp|O60361|NDK8_HUMAN	39.34	12	5.59E+06	1	1	1		15529	Putative nucleoside diphosphate kinase OS=Homo sapiens OX=9606 GN=NME2P1 PE=5 SV=1
2010	1799	sp|Q9Y3A4|RRP7A_HUMAN	39.32	5	2.79E+05	1	1	1		32334	Ribosomal RNA-processing protein 7 homolog A OS=Homo sapiens OX=9606 GN=RRP7A PE=1 SV=2
2011	1800	sp|P41227|NAA10_HUMAN	39.28	5	1.00E+06	1	1	1		26458	N-alpha-acetyltransferase 10 OS=Homo sapiens OX=9606 GN=NAA10 PE=1 SV=1
1258	1429	sp|Q99570|PI3R4_HUMAN	39.26	1	4.11E+05	1	1	1		153103	Phosphoinositide 3-kinase regulatory subunit 4 OS=Homo sapiens OX=9606 GN=PIK3R4 PE=1 SV=3
1454	1362	sp|P49207|RL34_HUMAN	39.06	6	2.10E+07	1	1	1		13293	60S ribosomal protein L34 OS=Homo sapiens OX=9606 GN=RPL34 PE=1 SV=3
2018	1813	sp|Q96A72|MGN2_HUMAN	38.8	6	6.34E+05	1	1	1	Acetylation (Protein N-term)	17276	Protein mago nashi homolog 2 OS=Homo sapiens OX=9606 GN=MAGOHB PE=1 SV=1
2012	1806	sp|P48059|LIMS1_HUMAN	38.62	4	0.00E+00	1	1	1		37251	LIM and senescent cell antigen-like-containing domain protein 1 OS=Homo sapiens OX=9606 GN=LIMS1 PE=1 SV=4
2013	1808	sp|Q8N684|CPSF7_HUMAN	38.6	3	1.90E+06	1	1	1		52050	Cleavage and polyadenylation specificity factor subunit 7 OS=Homo sapiens OX=9606 GN=CPSF7 PE=1 SV=1
2014	1809	sp|Q8WW12|PCNP_HUMAN	38.57	9	8.56E+05	1	1	1		18925	PEST proteolytic signal-containing nuclear protein OS=Homo sapiens OX=9606 GN=PCNP PE=1 SV=2
2017	1812	sp|Q99426|TBCB_HUMAN	38.5	4	6.17E+05	1	1	1		27326	Tubulin-folding cofactor B OS=Homo sapiens OX=9606 GN=TBCB PE=1 SV=2
1071	1421	sp|P50748|KNTC1_HUMAN	38.45	0	1.21E+06	1	1	1		250746	Kinetochore-associated protein 1 OS=Homo sapiens OX=9606 GN=KNTC1 PE=1 SV=1
2015	1810	sp|Q15054|DPOD3_HUMAN	38.45	3	1.31E+06	1	1	1		51400	DNA polymerase delta subunit 3 OS=Homo sapiens OX=9606 GN=POLD3 PE=1 SV=2
1493	1556	sp|P48681|NEST_HUMAN	38.4	1	0.00E+00	2	1	2		177438	Nestin OS=Homo sapiens OX=9606 GN=NES PE=1 SV=2
2016	1811	sp|Q86U38|NOP9_HUMAN	38.4	2	3.81E+05	1	1	1		69438	Nucleolar protein 9 OS=Homo sapiens OX=9606 GN=NOP9 PE=1 SV=1
2023	1823	sp|Q9NY12|GAR1_HUMAN	38.27	4	2.04E+06	1	1	1		22348	H/ACA ribonucleoprotein complex subunit 1 OS=Homo sapiens OX=9606 GN=GAR1 PE=1 SV=1
2024	1824	sp|O95163|ELP1_HUMAN	38.26	1	3.12E+05	1	1	1		150254	Elongator complex protein 1 OS=Homo sapiens OX=9606 GN=ELP1 PE=1 SV=3
2022	1822	sp|P08133|ANXA6_HUMAN	38.17	2	1.05E+06	1	1	1		75873	Annexin A6 OS=Homo sapiens OX=9606 GN=ANXA6 PE=1 SV=3
2042	1862	sp|O14681|EI24_HUMAN	38.02	2	1.02E+06	1	1	1		38965	Etoposide-induced protein 2.4 homolog OS=Homo sapiens OX=9606 GN=EI24 PE=1 SV=4
2031	1837	sp|Q15392|DHC24_HUMAN	38.01	2	1.46E+06	1	1	1		60101	Delta(24)-sterol reductase OS=Homo sapiens OX=9606 GN=DHCR24 PE=1 SV=2
2026	1829	sp|P27918|PROP_HUMAN	37.96	3	3.82E+06	1	1	1	Carbamidomethylation	51276	Properdin OS=Homo sapiens OX=9606 GN=CFP PE=1 SV=2
1076	1502	sp|P52732|KIF11_HUMAN	37.92	1	2.41E+06	2	1	3		119159	Kinesin-like protein KIF11 OS=Homo sapiens OX=9606 GN=KIF11 PE=1 SV=2
2029	1835	sp|P49916|DNLI3_HUMAN	37.84	1	4.48E+05	1	1	1		112907	DNA ligase 3 OS=Homo sapiens OX=9606 GN=LIG3 PE=1 SV=2
2030	1836	sp|O43809|CPSF5_HUMAN	37.59	4	2.04E+06	1	1	1		26227	Cleavage and polyadenylation specificity factor subunit 5 OS=Homo sapiens OX=9606 GN=NUDT21 PE=1 SV=1
1239	1104	sp|Q13257|MD2L1_HUMAN	37.55	8	5.75E+05	2	1	2	Carbamidomethylation	23510	Mitotic spindle assembly checkpoint protein MAD2A OS=Homo sapiens OX=9606 GN=MAD2L1 PE=1 SV=1
447	1868	sp|A0A0B4J1U7|HV601_HUMAN	37.5	6	5.54E+09	1	1	7		13481	Immunoglobulin heavy variable 6-1 OS=Homo sapiens OX=9606 GN=IGHV6-1 PE=3 SV=1
2027	1831	sp|O14733|MP2K7_HUMAN	37.47	6	1.15E+06	1	1	1		47485	Dual specificity mitogen-activated protein kinase kinase 7 OS=Homo sapiens OX=9606 GN=MAP2K7 PE=1 SV=2
2032	1839	sp|O95394|AGM1_HUMAN	37.43	2	2.14E+06	1	1	1		59852	Phosphoacetylglucosamine mutase OS=Homo sapiens OX=9606 GN=PGM3 PE=1 SV=1
2028	1833	sp|Q14318|FKBP8_HUMAN	37.22	4	1.30E+06	1	1	1		44562	Peptidyl-prolyl cis-trans isomerase FKBP8 OS=Homo sapiens OX=9606 GN=FKBP8 PE=1 SV=2
1223	1063	sp|Q9HB71|CYBP_HUMAN	36.82	11	9.83E+06	2	2	2	Acetylation (Protein N-term)	26210	Calcyclin-binding protein OS=Homo sapiens OX=9606 GN=CACYBP PE=1 SV=2
2033	1842	sp|Q9BRR8|GPTC1_HUMAN	36.8	3	2.68E+06	1	1	1		103345	G patch domain-containing protein 1 OS=Homo sapiens OX=9606 GN=GPATCH1 PE=1 SV=1
2036	1846	sp|Q9Y5K5|UCHL5_HUMAN	36.75	3	0.00E+00	1	1	1		37607	Ubiquitin carboxyl-terminal hydrolase isozyme L5 OS=Homo sapiens OX=9606 GN=UCHL5 PE=1 SV=3
2034	1843	sp|Q8WVM0|TFB1M_HUMAN	36.71	4	1.13E+06	1	1	1		39543	Dimethyladenosine transferase 1 mitochondrial OS=Homo sapiens OX=9606 GN=TFB1M PE=1 SV=1
1484	1484	sp|Q9BSJ8|ESYT1_HUMAN	36.69	1	7.64E+05	1	1	1		122856	Extended synaptotagmin-1 OS=Homo sapiens OX=9606 GN=ESYT1 PE=1 SV=1
1504	1844	sp|Q02790|FKBP4_HUMAN	36.65	4	4.83E+06	1	1	2		51805	Peptidyl-prolyl cis-trans isomerase FKBP4 OS=Homo sapiens OX=9606 GN=FKBP4 PE=1 SV=3
2035	1845	sp|Q8WVY7|UBCP1_HUMAN	36.62	4	1.07E+06	1	1	1		36805	Ubiquitin-like domain-containing CTD phosphatase 1 OS=Homo sapiens OX=9606 GN=UBLCP1 PE=1 SV=2
1241	1109	sp|O60678|ANM3_HUMAN	36.26	3	1.52E+06	1	1	1		59903	Protein arginine N-methyltransferase 3 OS=Homo sapiens OX=9606 GN=PRMT3 PE=1 SV=4
1434	1317	sp|Q96EK5|KBP_HUMAN	36.18	3	1.27E+06	2	2	2		71814	KIF-binding protein OS=Homo sapiens OX=9606 GN=KIFBP PE=1 SV=1
2039	1855	sp|P03891|NU2M_HUMAN	36.15	3	1.91E+06	1	1	1		38961	NADH-ubiquinone oxidoreductase chain 2 OS=Homo sapiens OX=9606 GN=MT-ND2 PE=1 SV=2
1511	1966	sp|Q5VZ46|K1614_HUMAN	36.08	1	1.14E+06	1	1	1		126604	Uncharacterized protein KIAA1614 OS=Homo sapiens OX=9606 GN=KIAA1614 PE=2 SV=3
2037	1849	sp|Q7Z3C6|ATG9A_HUMAN	35.97	2	1.77E+06	1	1	1		94447	Autophagy-related protein 9A OS=Homo sapiens OX=9606 GN=ATG9A PE=1 SV=3
1793	1456	sp|P19388|RPAB1_HUMAN	35.89	5	8.90E+05	1	1	1		24551	DNA-directed RNA polymerases I II and III subunit RPABC1 OS=Homo sapiens OX=9606 GN=POLR2E PE=1 SV=4
2038	1853	sp|Q96B23|CR025_HUMAN	35.85	3	6.17E+05	1	1	1		43395	Protein C18orf25 OS=Homo sapiens OX=9606 GN=C18orf25 PE=1 SV=3
1791	1450	sp|Q96P11|NSUN5_HUMAN	35.42	2	4.77E+05	1	1	1		46692	28S rRNA (cytosine-C(5))-methyltransferase OS=Homo sapiens OX=9606 GN=NSUN5 PE=1 SV=2
1237	1101	sp|P09543|CN37_HUMAN	35.39	3	4.38E+05	2	1	2		47579	2' 3'-cyclic-nucleotide 3'-phosphodiesterase OS=Homo sapiens OX=9606 GN=CNP PE=1 SV=2
951	1366	sp|Q01484|ANK2_HUMAN	35.35	0	4.96E+06	2	1	2		433719	Ankyrin-2 OS=Homo sapiens OX=9606 GN=ANK2 PE=1 SV=4
2040	1858	sp|Q5SRE5|NU188_HUMAN	35.32	1	2.29E+06	1	1	1		196041	Nucleoporin NUP188 OS=Homo sapiens OX=9606 GN=NUP188 PE=1 SV=1
1824	1876	sp|Q2TAL8|QRIC1_HUMAN	35.28	1	5.49E+05	1	1	1		86436	Transcriptional regulator QRICH1 OS=Homo sapiens OX=9606 GN=QRICH1 PE=1 SV=1
1722	1504	sp|P30414|NKTR_HUMAN	35.26	1	9.03E+05	1	1	1		165676	NK-tumor recognition protein OS=Homo sapiens OX=9606 GN=NKTR PE=1 SV=2
2041	1861	sp|Q9NX24|NHP2_HUMAN	35.23	7	3.93E+06	1	1	1		17201	H/ACA ribonucleoprotein complex subunit 2 OS=Homo sapiens OX=9606 GN=NHP2 PE=1 SV=1
1467	1416	sp|Q86SK9|SCD5_HUMAN	35.01	5	1.91E+06	1	1	1		37610	Stearoyl-CoA desaturase 5 OS=Homo sapiens OX=9606 GN=SCD5 PE=1 SV=2
1478	1465	sp|Q3KQU3|MA7D1_HUMAN	34.97	2	4.39E+05	2	1	2		92820	MAP7 domain-containing protein 1 OS=Homo sapiens OX=9606 GN=MAP7D1 PE=1 SV=1
1184	2110	sp|Q9Y520|PRC2C_HUMAN	34.89	0	3.63E+06	2	1	2	Deamidation (NQ)	316911	Protein PRRC2C OS=Homo sapiens OX=9606 GN=PRRC2C PE=1 SV=4
1786	1430	sp|Q9UBS4|DJB11_HUMAN	34.87	3	1.13E+06	1	1	1		40514	DnaJ homolog subfamily B member 11 OS=Homo sapiens OX=9606 GN=DNAJB11 PE=1 SV=1
2043	1863	sp|Q8IX18|DHX40_HUMAN	34.74	2	8.97E+05	1	1	1		88560	Probable ATP-dependent RNA helicase DHX40 OS=Homo sapiens OX=9606 GN=DHX40 PE=1 SV=2
2044	1864	sp|P60468|SC61B_HUMAN	34.58	16	1.64E+06	1	1	1		9974	Protein transport protein Sec61 subunit beta OS=Homo sapiens OX=9606 GN=SEC61B PE=1 SV=2
1449	1350	sp|Q8TEW0|PARD3_HUMAN	34.53	1	6.51E+05	1	1	1		151422	Partitioning defective 3 homolog OS=Homo sapiens OX=9606 GN=PARD3 PE=1 SV=2
2045	1865	sp|Q13526|PIN1_HUMAN	34.38	9	1.00E+06	1	1	1		18243	Peptidyl-prolyl cis-trans isomerase NIMA-interacting 1 OS=Homo sapiens OX=9606 GN=PIN1 PE=1 SV=1
1152	1944	sp|Q9NYQ7|CELR3_HUMAN	34.3	0	2.69E+07	2	1	2		358186	Cadherin EGF LAG seven-pass G-type receptor 3 OS=Homo sapiens OX=9606 GN=CELSR3 PE=1 SV=2
2062	1940	sp|Q96AA3|RFT1_HUMAN	34.22	1	4.12E+05	1	1	1		60335	Protein RFT1 homolog OS=Homo sapiens OX=9606 GN=RFT1 PE=1 SV=1
2046	1872	sp|A0JLT2|MED19_HUMAN	33.95	10	2.96E+06	1	1	1		26273	Mediator of RNA polymerase II transcription subunit 19 OS=Homo sapiens OX=9606 GN=MED19 PE=1 SV=2
2048	1875	sp|Q9NQ55|SSF1_HUMAN	33.67	2	3.50E+05	1	1	1		53194	Suppressor of SWI4 1 homolog OS=Homo sapiens OX=9606 GN=PPAN PE=2 SV=1
2047	1873	sp|Q15833|STXB2_HUMAN	33.65	3	8.36E+05	1	1	1		66453	Syntaxin-binding protein 2 OS=Homo sapiens OX=9606 GN=STXBP2 PE=1 SV=2
1823	1859	sp|Q96AG4|LRC59_HUMAN	33.6	4	1.55E+06	1	1	1		34930	Leucine-rich repeat-containing protein 59 OS=Homo sapiens OX=9606 GN=LRRC59 PE=1 SV=1
2051	1881	sp|Q9Y3Z3|SAMH1_HUMAN	33.17	1	2.99E+06	1	1	1		72201	Deoxynucleoside triphosphate triphosphohydrolase SAMHD1 OS=Homo sapiens OX=9606 GN=SAMHD1 PE=1 SV=2
2052	1892	sp|Q9BUK6|MSTO1_HUMAN	33.15	1	9.44E+05	1	1	1		61835	Protein misato homolog 1 OS=Homo sapiens OX=9606 GN=MSTO1 PE=1 SV=1
2050	1880	sp|Q9H2G2|SLK_HUMAN	32.94	1	5.35E+06	1	1	1		142695	STE20-like serine/threonine-protein kinase OS=Homo sapiens OX=9606 GN=SLK PE=1 SV=1
2049	1878	sp|A8CG34|P121C_HUMAN	32.69	1	5.30E+05	1	1	1		125092	Nuclear envelope pore membrane protein POM 121C OS=Homo sapiens OX=9606 GN=POM121C PE=1 SV=3
1462	1394	sp|P02675|FIBB_HUMAN	32.54	2	2.73E+06	1	1	1		55928	Fibrinogen beta chain OS=Homo sapiens OX=9606 GN=FGB PE=1 SV=2
1137	1184	sp|P46013|KI67_HUMAN	32.28	1	3.98E+05	1	1	1		358695	Proliferation marker protein Ki-67 OS=Homo sapiens OX=9606 GN=MKI67 PE=1 SV=2
2053	1893	sp|Q9H4L7|SMRCD_HUMAN	32.12	1	4.14E+05	1	1	1		117402	SWI/SNF-related matrix-associated actin-dependent regulator of chromatin subfamily A containing DEAD/H box 1 OS=Homo sapiens OX=9606 GN=SMARCAD1 PE=1 SV=2
2057	1898	sp|Q9BUN8|DERL1_HUMAN	32.12	3	3.47E+06	1	1	1		28801	Derlin-1 OS=Homo sapiens OX=9606 GN=DERL1 PE=1 SV=1
2055	1896	sp|Q9Y3D3|RT16_HUMAN	31.86	6	1.46E+06	1	1	1		15345	28S ribosomal protein S16 mitochondrial OS=Homo sapiens OX=9606 GN=MRPS16 PE=1 SV=1
2056	1897	sp|P41214|EIF2D_HUMAN	31.76	2	4.77E+05	1	1	1		64707	Eukaryotic translation initiation factor 2D OS=Homo sapiens OX=9606 GN=EIF2D PE=1 SV=3
2054	1895	sp|Q09161|NCBP1_HUMAN	31.64	2	6.16E+05	1	1	1		91839	Nuclear cap-binding protein subunit 1 OS=Homo sapiens OX=9606 GN=NCBP1 PE=1 SV=1
1552	2500	sp|H7BZ55|CRCC2_HUMAN	31.58	0	7.22E+06	1	1	1	Deamidation (NQ)	185640	Ciliary rootlet coiled-coil protein 2 OS=Homo sapiens OX=9606 GN=CROCC2 PE=1 SV=4
1809	1523	sp|Q06587|RING1_HUMAN	31.35	3	8.50E+05	1	1	1		42429	E3 ubiquitin-protein ligase RING1 OS=Homo sapiens OX=9606 GN=RING1 PE=1 SV=2
2058	1905	sp|Q9UGJ1|GCP4_HUMAN	31.31	2	3.23E+05	1	1	1		76089	Gamma-tubulin complex component 4 OS=Homo sapiens OX=9606 GN=TUBGCP4 PE=1 SV=1
2059	1906	sp|Q8NEJ9|NGDN_HUMAN	31.3	3	3.78E+05	1	1	1		35894	Neuroguidin OS=Homo sapiens OX=9606 GN=NGDN PE=1 SV=1
735	2028	sp|Q9NQW6|ANLN_HUMAN	30.69	1	4.91E+09	1	1	1		124199	Anillin OS=Homo sapiens OX=9606 GN=ANLN PE=1 SV=2
1825	1927	sp|P49915|GUAA_HUMAN	30.67	3	1.44E+06	1	1	1		76716	GMP synthase [glutamine-hydrolyzing] OS=Homo sapiens OX=9606 GN=GMPS PE=1 SV=1
2060	1934	sp|Q16513|PKN2_HUMAN	30.57	1	2.36E+05	1	1	1		112035	Serine/threonine-protein kinase N2 OS=Homo sapiens OX=9606 GN=PKN2 PE=1 SV=1
1275	2170	sp|Q13425|SNTB2_HUMAN	30.52	2	3.13E+05	2	1	2		57950	Beta-2-syntrophin OS=Homo sapiens OX=9606 GN=SNTB2 PE=1 SV=1
2063	1942	sp|Q9Y388|RBMX2_HUMAN	30.46	2	4.07E+06	1	1	1		37336	RNA-binding motif protein X-linked 2 OS=Homo sapiens OX=9606 GN=RBMX2 PE=1 SV=2
1813	1542	sp|P08047|SP1_HUMAN	30.29	2	5.52E+05	1	1	1	Acetylation (Protein N-term)	80693	Transcription factor Sp1 OS=Homo sapiens OX=9606 GN=SP1 PE=1 SV=3
2065	1949	sp|P48047|ATPO_HUMAN	29.96	3	2.36E+06	1	1	1		23277	ATP synthase subunit O mitochondrial OS=Homo sapiens OX=9606 GN=ATP5PO PE=1 SV=1
1490	1549	sp|Q86Y56|DAAF5_HUMAN	29.89	1	4.24E+05	1	1	1		93521	Dynein axonemal assembly factor 5 OS=Homo sapiens OX=9606 GN=DNAAF5 PE=1 SV=4
1491	1552	sp|O60343|TBCD4_HUMAN	29.84	1	8.20E+05	1	1	1		146563	TBC1 domain family member 4 OS=Homo sapiens OX=9606 GN=TBC1D4 PE=1 SV=2
2061	1938	sp|Q8WUK0|PTPM1_HUMAN	29.77	6	4.07E+05	1	1	1	Acetylation (Protein N-term)	22844	Phosphatidylglycerophosphatase and protein-tyrosine phosphatase 1 OS=Homo sapiens OX=9606 GN=PTPMT1 PE=1 SV=1
2064	1943	sp|Q9Y3D9|RT23_HUMAN	29.71	5	8.83E+05	1	1	1		21771	28S ribosomal protein S23 mitochondrial OS=Homo sapiens OX=9606 GN=MRPS23 PE=1 SV=2
2071	1973	sp|Q5T9L3|WLS_HUMAN	29.58	1	0.00E+00	1	1	1		62253	Protein wntless homolog OS=Homo sapiens OX=9606 GN=WLS PE=1 SV=2
1807	1519	sp|Q99504|EYA3_HUMAN	29.57	2	1.57E+06	1	1	1	Acetylation (Protein N-term)	62663	Eyes absent homolog 3 OS=Homo sapiens OX=9606 GN=EYA3 PE=1 SV=3
1507	1912	sp|Q6P444|MTFR2_HUMAN	29.4	2	3.33E+06	1	1	1		43384	Mitochondrial fission regulator 2 OS=Homo sapiens OX=9606 GN=MTFR2 PE=1 SV=2
2066	1953	sp|O00267|SPT5H_HUMAN	29.04	1	6.86E+05	1	1	1		121000	Transcription elongation factor SPT5 OS=Homo sapiens OX=9606 GN=SUPT5H PE=1 SV=1
2067	1954	sp|Q9H8H0|NOL11_HUMAN	28.99	3	5.03E+05	1	1	1		81124	Nucleolar protein 11 OS=Homo sapiens OX=9606 GN=NOL11 PE=1 SV=1
2069	1958	sp|B9A064|IGLL5_HUMAN	28.7	4	1.15E+07	1	1	1		23063	Immunoglobulin lambda-like polypeptide 5 OS=Homo sapiens OX=9606 GN=IGLL5 PE=2 SV=2
2068	1956	sp|Q8WU90|ZC3HF_HUMAN	28.56	2	5.32E+05	1	1	1		48603	Zinc finger CCCH domain-containing protein 15 OS=Homo sapiens OX=9606 GN=ZC3H15 PE=1 SV=1
2072	1977	sp|Q15629|TRAM1_HUMAN	28.2	2	3.49E+05	1	1	1		43072	Translocating chain-associated membrane protein 1 OS=Homo sapiens OX=9606 GN=TRAM1 PE=1 SV=3
1795	1472	sp|Q9Y570|PPME1_HUMAN	27.93	2	1.00E+06	1	1	1		42315	Protein phosphatase methylesterase 1 OS=Homo sapiens OX=9606 GN=PPME1 PE=1 SV=3
2075	1987	sp|P01834|IGKC_HUMAN	27.25	7	2.81E+06	1	1	1		11765	Immunoglobulin kappa constant OS=Homo sapiens OX=9606 GN=IGKC PE=1 SV=2
850	2831	sp|O95365|ZBT7A_HUMAN	27.1	1	3.19E+07	1	1	4		61439	Zinc finger and BTB domain-containing protein 7A OS=Homo sapiens OX=9606 GN=ZBTB7A PE=1 SV=1
2073	1979	sp|Q92600|CNOT9_HUMAN	26.87	4	3.25E+05	1	1	1		33631	CCR4-NOT transcription complex subunit 9 OS=Homo sapiens OX=9606 GN=CNOT9 PE=1 SV=1
2074	1982	sp|Q13888|TF2H2_HUMAN	26.85	2	1.01E+06	1	1	1		44419	General transcription factor IIH subunit 2 OS=Homo sapiens OX=9606 GN=GTF2H2 PE=1 SV=1
1828	1980	sp|P61964|WDR5_HUMAN	26.84	4	1.32E+06	1	1	1	Acetylation (Protein N-term)	36589	WD repeat-containing protein 5 OS=Homo sapiens OX=9606 GN=WDR5 PE=1 SV=1
1829	1981	sp|Q6ZU15|SEP14_HUMAN	26.73	2	4.41E+05	1	1	1		50025	Septin-14 OS=Homo sapiens OX=9606 GN=SEPTIN14 PE=1 SV=2
2076	1991	sp|Q9H3G5|CPVL_HUMAN	26.66	2	6.31E+05	1	1	1		54164	Probable serine carboxypeptidase CPVL OS=Homo sapiens OX=9606 GN=CPVL PE=1 SV=2
1815	1562	sp|Q9UHB7|AFF4_HUMAN	26.61	1	8.86E+05	1	1	1		127459	AF4/FMR2 family member 4 OS=Homo sapiens OX=9606 GN=AFF4 PE=1 SV=1
2079	2010	sp|Q96ER3|SAAL1_HUMAN	26.54	1	4.41E+05	1	1	1		53558	Protein SAAL1 OS=Homo sapiens OX=9606 GN=SAAL1 PE=1 SV=2
1830	2002	sp|O43660|PLRG1_HUMAN	26.15	2	7.13E+05	1	1	1		57194	Pleiotropic regulator 1 OS=Homo sapiens OX=9606 GN=PLRG1 PE=1 SV=1
2077	2001	sp|Q99959|PKP2_HUMAN	26.15	1	7.63E+05	1	1	1		97415	Plakophilin-2 OS=Homo sapiens OX=9606 GN=PKP2 PE=1 SV=2
2078	2005	sp|O15479|MAGB2_HUMAN	25.94	3	3.25E+05	1	1	1		35277	Melanoma-associated antigen B2 OS=Homo sapiens OX=9606 GN=MAGEB2 PE=1 SV=3
1800	1495	sp|Q5JVF3|PCID2_HUMAN	25.88	2	9.54E+05	1	1	1		46030	PCI domain-containing protein 2 OS=Homo sapiens OX=9606 GN=PCID2 PE=1 SV=2
2080	2013	sp|P23435|CBLN1_HUMAN	25.75	4	2.79E+06	1	1	1		21097	Cerebellin-1 OS=Homo sapiens OX=9606 GN=CBLN1 PE=1 SV=1
2082	2019	A0A0B4J2B8|A0A0B4J2B8_HUMAN	25.44	7	1.46E+06	1	1	1	Carbamidomethylation	12954	Immunoglobulin heavy variable 1/OR15-9 (non-functional) (Fragment) OS=Homo sapiens OX=9606 GN=IGHV1OR15-9 PE=1 SV=1
2081	2018	sp|O75352|MPU1_HUMAN	25.43	4	6.74E+05	1	1	1		26638	Mannose-P-dolichol utilization defect 1 protein OS=Homo sapiens OX=9606 GN=MPDU1 PE=1 SV=2
1083	2049	sp|A6NIK2|LR10B_HUMAN	25	3	3.16E+08	1	1	3		32714	Leucine-rich repeat-containing protein 10B OS=Homo sapiens OX=9606 GN=LRRC10B PE=4 SV=2
2084	2054	sp|Q9UBB6|NCDN_HUMAN	24.57	2	1.80E+06	1	1	1		78864	Neurochondrin OS=Homo sapiens OX=9606 GN=NCDN PE=1 SV=1
2085	2055	sp|Q8WUH6|TM263_HUMAN	24.56	13	2.59E+06	1	1	1		11748	Transmembrane protein 263 OS=Homo sapiens OX=9606 GN=TMEM263 PE=1 SV=1
1811	1537	sp|O15047|SET1A_HUMAN	24.23	1	4.35E+05	1	1	1		186033	Histone-lysine N-methyltransferase SETD1A OS=Homo sapiens OX=9606 GN=SETD1A PE=1 SV=3
2086	2057	sp|P13674|P4HA1_HUMAN	24.2	3	1.35E+06	1	1	1		61049	Prolyl 4-hydroxylase subunit alpha-1 OS=Homo sapiens OX=9606 GN=P4HA1 PE=1 SV=2
1834	2113	sp|P53804|TTC3_HUMAN	24	0	8.68E+06	1	1	1		229867	E3 ubiquitin-protein ligase TTC3 OS=Homo sapiens OX=9606 GN=TTC3 PE=1 SV=2
1833	2059	sp|Q00587|BORG5_HUMAN	23.98	5	3.97E+05	1	1	1		40295	Cdc42 effector protein 1 OS=Homo sapiens OX=9606 GN=CDC42EP1 PE=1 SV=1
2088	2060	sp|Q14527|HLTF_HUMAN	23.9	1	8.00E+05	1	1	1		113928	Helicase-like transcription factor OS=Homo sapiens OX=9606 GN=HLTF PE=1 SV=2
1832	2053	sp|Q96N67|DOCK7_HUMAN	23.88	0	4.06E+05	1	1	1		242558	Dedicator of cytokinesis protein 7 OS=Homo sapiens OX=9606 GN=DOCK7 PE=1 SV=4
2089	2070	sp|P51617|IRAK1_HUMAN	23.36	2	4.30E+05	1	1	1		76537	Interleukin-1 receptor-associated kinase 1 OS=Homo sapiens OX=9606 GN=IRAK1 PE=1 SV=2
1521	2091	sp|P12318|FCG2A_HUMAN	23.25	2	1.15E+08	1	1	2		35001	Low affinity immunoglobulin gamma Fc region receptor II-a OS=Homo sapiens OX=9606 GN=FCGR2A PE=1 SV=4
2091	2101	sp|Q9Y512|SAM50_HUMAN	23.13	1	7.51E+05	1	1	1		51976	Sorting and assembly machinery component 50 homolog OS=Homo sapiens OX=9606 GN=SAMM50 PE=1 SV=3
2093	2181	sp|O95625|ZBT11_HUMAN	22.48	1	1.80E+07	1	1	1	Deamidation (NQ)	119384	Zinc finger and BTB domain-containing protein 11 OS=Homo sapiens OX=9606 GN=ZBTB11 PE=1 SV=2
2104	2258	sp|Q9Y6R1|S4A4_HUMAN	22.32	1	4.58E+07	1	1	1	Oxidation (M)	121460	Electrogenic sodium bicarbonate cotransporter 1 OS=Homo sapiens OX=9606 GN=SLC4A4 PE=1 SV=1
1727	2127	sp|P54707|AT12A_HUMAN	22.31	1	1.53E+06	1	1	1		115510	Potassium-transporting ATPase alpha chain 2 OS=Homo sapiens OX=9606 GN=ATP12A PE=1 SV=3
2095	2185	sp|Q6NUQ4|TM214_HUMAN	22.24	3	2.43E+06	1	1	1		77151	Transmembrane protein 214 OS=Homo sapiens OX=9606 GN=TMEM214 PE=1 SV=2
2096	2191	sp|O96019|ACL6A_HUMAN	22.05	3	4.04E+06	1	1	1		47461	Actin-like protein 6A OS=Homo sapiens OX=9606 GN=ACTL6A PE=1 SV=1
2097	2198	sp|P49841|GSK3B_HUMAN	21.93	2	2.54E+06	1	1	1		46744	Glycogen synthase kinase-3 beta OS=Homo sapiens OX=9606 GN=GSK3B PE=1 SV=2
2098	2200	sp|O95671|ASML_HUMAN	21.85	2	5.77E+05	1	1	1		68857	Probable bifunctional dTTP/UTP pyrophosphatase/methyltransferase protein OS=Homo sapiens OX=9606 GN=ASMTL PE=1 SV=3
1835	2119	sp|Q8IWX7|UN45B_HUMAN	21.81	1	1.39E+07	1	1	1		103733	Protein unc-45 homolog B OS=Homo sapiens OX=9606 GN=UNC45B PE=1 SV=1
2103	2248	sp|Q9UGU5|HMGX4_HUMAN	21.59	3	1.55E+06	1	1	1		65712	HMG domain-containing protein 4 OS=Homo sapiens OX=9606 GN=HMGXB4 PE=1 SV=2
1831	2044	sp|Q8IX01|SUGP2_HUMAN	21.39	1	6.08E+05	1	1	1		120207	SURP and G-patch domain-containing protein 2 OS=Homo sapiens OX=9606 GN=SUGP2 PE=1 SV=2
1773	3065	sp|Q5JU67|CF157_HUMAN	21.24	1	1.29E+07	1	1	1		60533	Cilia- and flagella-associated protein 157 OS=Homo sapiens OX=9606 GN=CFAP157 PE=2 SV=1
1280	2281	sp|Q6P1L6|ZN343_HUMAN	21.19	2	1.28E+06	1	1	2		69220	Zinc finger protein 343 OS=Homo sapiens OX=9606 GN=ZNF343 PE=1 SV=1
2110	2317	sp|Q8NC67|NETO2_HUMAN	21.15	1	5.16E+06	1	1	1	Deamidation (NQ)	59393	Neuropilin and tolloid-like protein 2 OS=Homo sapiens OX=9606 GN=NETO2 PE=1 SV=1
2105	2287	sp|Q8WWK9|CKAP2_HUMAN	21.04	2	5.85E+05	1	1	1		76987	Cytoskeleton-associated protein 2 OS=Homo sapiens OX=9606 GN=CKAP2 PE=1 SV=1
2106	2290	sp|P35221|CTNA1_HUMAN	20.98	1	2.75E+06	1	1	1	Deamidation (NQ)	100071	Catenin alpha-1 OS=Homo sapiens OX=9606 GN=CTNNA1 PE=1 SV=1
2107	2301	sp|Q3MHD2|LSM12_HUMAN	20.75	6	3.00E+05	1	1	1		21701	Protein LSM12 OS=Homo sapiens OX=9606 GN=LSM12 PE=1 SV=2
2111	2327	sp|Q8IWV7|UBR1_HUMAN	20.68	0	8.26E+05	1	1	1	Carbamidomethylation	200209	E3 ubiquitin-protein ligase UBR1 OS=Homo sapiens OX=9606 GN=UBR1 PE=1 SV=1
2117	2380	sp|Q9BRP0|OVOL2_HUMAN	20.32	3	6.72E+06	1	1	1		30438	Transcription factor Ovo-like 2 OS=Homo sapiens OX=9606 GN=OVOL2 PE=1 SV=1
2121	2488	sp|Q6UX04|CWC27_HUMAN	20.17	1	3.04E+07	1	1	1		53847	Spliceosome-associated protein CWC27 homolog OS=Homo sapiens OX=9606 GN=CWC27 PE=1 SV=1
2113	2371	sp|Q16543|CDC37_HUMAN	20.11	3	0.00E+00	1	1	1		44468	Hsp90 co-chaperone Cdc37 OS=Homo sapiens OX=9606 GN=CDC37 PE=1 SV=1
2124	2576	sp|Q8IZ21|PHAR4_HUMAN	20.04	1	9.06E+06	1	1	1		78211	Phosphatase and actin regulator 4 OS=Homo sapiens OX=9606 GN=PHACTR4 PE=1 SV=1
